# Supplementary material for: Plant microphenotype: from innovative imaging to computational analysis
Source: Plant Biotechnol J. 2024 Jan 13;22(4):802–18. doi: 10.1111/pbi.14244 (PMC10955502; doi:10.1111/pbi.14244)
Supplement: Supplementary file 1 — Table S1 Literature compilation on plant microphenotype. [file PBI-22-802-s001.xlsx]

## Sheet: Literature statistics
Year	Article Title	Scientific question	DOI	Source Title	Dimension	Spatial Scale	Position	Part attributes	Instrument	Continents	Countries
2002	An Ecological Interpretation of the Difference in Leaf Anatomy and Its Plasticity in Contrasting Tree Species in Orange Kloof, Table Mountain, South Africa	Plant evolution and systematics	10.1093/aob/mcf011	Annals of Botany	G	Tissue	Leaf	Plant Organs	Microscope	Africa	South Africa
2002	Barley Viability During Storage: Use of Magnetic Resonance as a Potential Tool to Study Viability Loss	Physiological metabolism	10.1021/jf0108617	Journal of Agricultural and Food Chemistry	G	Tissue	Seed	Plant Organs	MRI	North America	Canada
2002	Brassinosteroids Control the Proliferation of Leaf Cells of Arabidopsis Thaliana	Genetic regulation	10.1093/pcp/pcf024	Plant and Cell Physiology	G&M	Tissue	Leaf	Plant Organs	Microscope	Asia	Japan
2002	Common and Distinctive Responses of Rice Seedlings to Saline- and Osmotically-Generated Stress	Stress resistance improved	10.1023/A:1020979621681	Plant Growth Regulation	G&E	Tissue	Root	Plant Organs	Microscope	Europe	Spain
2002	Detection of incipient fungal attack in wood using magnetic resonance parameter mapping	Plant-microbe interactions	10.1515/HF.2002.081	Holzforschung	G&E	Tissue	Stem	Plant Organs	MRI	Oceania	Australia
2002	Functional imaging of plants: A nuclear magnetic resonance study of a cucumber plant	Physiological metabolism	10.1016/S0006-3495(02)75413-1	Biophysical Journal	G	Tissue	Stem	Plant Organs	MRI	Europe	The Netherlands
2002	In situ longitudinal tensile tests of pine wood in an environmental scanning electron microscope	Others	10.1515/HF.2002.101	Holzforschung	G&M	Tissue	Stem	Plant Organs	SEM	Europe	Finland
2002	Metodologia para observação da camada de cera em maçãs, utilizando microscopia eletrônica de varredura	Others	10.1590/S0100-29452002000300053	Revista Brasileira de Fruticultura	G	Tissue	Fruit	Epidermal Tissue	SEM	South America	Brazil
2002	Nuclear Magnetic Resonance Imaging of Membrane Permeability Changes in Plants During Osmotic Stress	Stress resistance improved	10.1046/j.1365-3040.2002.00934.x	Plant, Cell & Environment	G	Tissue	Seed	Plant Organs	MRI	Europe	Netherlands
2002	Observations on Water Distribution in Soybean Seed During Hydration Processes Using Nuclear Magnetic Resonance Imaging	Physiological metabolism	10.4141/P01-150	Canadian Journal of Plant Science	G&E	Tissue	Seed	Plant Organs	MRI	North America	Canada
2002	Simultaneous Collection of Topographic and Fluorescent Images of Barley Chromosomes by Scanning Near-field Optical/Atomic Force Microscopy	Others	10.1093/jmicro/51.3.199	Journal of Electron Microscopy	G	Subcellular	Others	Cell Organelles	AFM	Asia	Japan
2002	Structure and Development of Epiphylly in Knox-transgenic Tobacco	Genetic regulation	10.1007/s004250100648	Planta	G	Tissue	Leaf	Plant Organs	Microscope	Europe	Germany
2002	Use of AFM for Imaging and Measurement of the Mechanical Properties of Light-Convertible Organelles in Plants	Physiological metabolism	10.1016/S0304-3991(02)00107-9	Ultramicroscopy	G	Subcellular	Others	Cell Organelles	AFM	Asia	Japan
2003	Analysis by Atomic Force Microscopy of Morphological Changes in Barley Chromosomes During FISH Treatment	Others	10.1023/A:1022062100358	Chromosome	G	Subcellular	Others	Cell Wall	AFM	Asia	Japan
2003	Colonization Pattern of Azospirillum Brasilense Yu62 on Maize Roots	Plant-microbe interactions		Acta Botanica Sinica	G&E	Cell	Root	Tissue Types	CLSM	Asia	China
2003	Fracture of plant tissues and walls as visualized by environmental scanning electron microscopy	Life phenomena	10.1093/aob/mcg115	Annals of Botany	G	Tissue	Others	Plant Organs	SEM	Europe	UK
2003	Imaging the mechanical properties of wood cell wall layers by atomic force modulation microscopy	Others	10.1163/22941932-90001591	IAWA Journal	G	Subcellular	Stem	Cell Wall	AFM	Europe	France
2003	MRI 'Texture' Analysis of MR Images of Apples During Ripening and Storage	Life phenomena	10.1016/S0023-6438(03)00099-9	LWT - Food Science and Technology	G	Tissue	Fruit	Plant Organs	MRI	Europe	Czech
2003	Preliminary Results on Cadophora Luteo-olivacea Pathogenicity Aspects on Kiwifruit	Plant-microbe interactions	10.1046/j.1529-8817.2003.02163.x	Journal of Phycology	G	Subcellular	Fruit	Plant Organs	AFM	Oceania	Australia
2003	Quantifying Hydrostatic Pressure in Plant Cells by Using Indentation with an Atomic Force Microscope	Life phenomena	10.1016/j.bpj.2015.03.035	Chromosome Research	G	Cell	Others	Plant Organs	AFM	Asia	Japan
2003	Silicification of Bamboo (Phyllostachys Heterocycla Mitf.) Root and Leaf	Life phenomena	10.1023/A:1026157424794	Plant and Soil	G	Tissue	Leaf & Root	Plant Organs	SEM+CT	Europe	Slovakia
2003	The Influence of Light Intensity on Anatomical Structure and Pigment Contents of Tradescantia Pallida (Rose) Hunt. Cv. Purpurea Boom (Commelinaceae) Leaves	Physiological metabolism	10.1590/S1516-89132003000400017	Brazilian Archives of Biology and Technology	G&E	Tissue	Fruit	Plant Organs	SEM	South America	Brazil
2003	Tracing Fissure Information by Scanning Electron Microscopy Characterization of Naturally Fissured Surfaces of Rice Kernels	Life phenomena		Transactions of the ASAE	G	Tissue	Seed	Plant Organs	SEM	North America	USA
2004	Application of MRI to Monitor the Process of Ripening and Decay in Citrus Treated with Chitosan Solutions	Plant-microbe interactions	10.1016/j.mri.2003.05.006	Magnetic Resonance Imaging	G&E	Tissue	Fruit	Plant Organs	MRI	Europe	Spain
2004	Confocal laser scanning microscopy: an attractive tool for studying the uptake of xenobiotics into plant foliage	Others	10.1111/j.1365-2818.2004.01285.x	Journal of Microscopy	G	Cell	Leaf	Epidermal Tissue	CLSM	Oceania	New Zealand
2004	Loss of moisture from harvested rice seeds on MRI	Physiological metabolism	10.1016/j.mri.2004.01.054	Magnetic Resonance Imaging	G	Tissue	Seed	Plant Organs	MRI	Asia	Japan
2004	Magnetic resonance imaging of seeds by use of single point acquisition	Physiological metabolism	10.1021/jf049078f	Journal of Agricultural and Food Chemistry	G	Tissue	Seed	Plant Organs	MRI	North America	Canada
2004	Phenotypic Alterations in Arabidopsis thaliana Plants Caused by Rhodococcus fascians Infection	Plant-microbe interactions	10.1007/s10265-003-0138-y	Journal of Plant Research	G&E	Tissue	Flower	Plant Organs	Microscope	Europe	Belgium
2004	Studies of Physical State of Water in Maize from Northeast China (Cv. Huangmo 417) During Drying at Subzero Temperatures	Others	10.1081/DRT-120028235	Drying Technology	G&E	Tissue	Seed	Plant Organs	MRI	Oceania	Australia
2004	Watching Molecular Processes with the Atomic Force Microscope: Dynamics of Polymer Adsorption and Desorption at the Single Molecule Level	Life phenomena	10.1111/j.0022-2720.2004.01391.x	Journal of Microscopy	G	Subcellular	Others	Cell Organelles	AFM	Europe	UK
2005	Anatomical Features and Ultrastructure of Deschampsia Antarctica (Poaceae) Leaves from Different Growing Habitats	Life phenomena	10.1093/aob/mci262	Annals of Botany	G&E	subcellular	Leaf	Cell Organelles	TEM	Europe	Poland
2005	Atomic Force Microscopy and Laser Confocal Scanning Microscopy Analysis of Callose Fibers Developed from Protoplasts of Embryogenic Cells of a Conifer	Life phenomena	10.1007/s00425-005-0065-3	Planta	G	Cell	Others	Cell Organelles	CLSM	Asia	Japan
2005	Changes of Physical State of Water, and Sugars and Oils Compositions in Growing Sapota Fruits Studied by NMR Imaging and Spectroscopy	Physiological metabolism		Journal of Food and Technology - Mysore	G	Tissue	Fruit	Plant Organs	MRI	Asia	India
2005	Diffusion correlation NMR spectroscopic study of anisotropic diffusion of water in plant tissues	Physiological metabolism	10.1529/biophysj.105.064709	Biophysical Journal	G&E	Tissue	Others	Tissue Types	MRI	Oceania	New Zealand
2005	Distribution of chlorophyll-bearing organelles in the shoot apex of a range of dicotyledonous plants	Life phenomena & Physiological metabolism	10.1007/s00709-005-0082-x	Protoplasma	G	subcellular	Leaf	Cell Organelles	CLSM	Oceania	Australia
2005	High-throughput determination of oil content in corn kernels using nuclear magnetic resonance imaging	Life phenomena	10.1007/s11746-005-1155-5	Journal of the American Oil Chemists' Society	G	Tissue	Seed	Plant Organs	MRI	North America	USA
2005	Localization and movement of mineral oil in plants by fluorescence and confocal microscopy	Physiological metabolism	10.1093/jxb/eri269	Journal of Experimental Botany	G	Cell	Others	Cell Organelles	CLSM	Oceania	Australia
2005	Radial leaves of the maize mutant ragged seedling2 retain dorsiventral anatomy	Genetic regulation	10.1016/j.ydbio.2005.03.027	Developmental Biology	G	Tissue	Leaf	Plant Organs	SEM	North America	USA
2005	Two- and Three-Dimensional Mapping of the Iron Distribution in the Apoplastic Fluid of Plant Leaf Tissue by Means of Magnetic Resonance Imaging	Physiological metabolism	10.1007/s00216-005-0119-1	Analytical and Bioanalytical Chemistry	G&E	Tissue	Leaf	Plant Organs	MRI	Europe	Germany
2006	Biosynthesis and Secretion of Mugineic Acid Family Phytosiderophores in Zinc-Deficient Barley	Physiological metabolism	10.1111/j.1365-313X.2006.02853.x	Plant Journal	G&E	Tissue	Root	Plant Organs	PET	Asia	Japan
2006	Magnetic resonance image analysis to explain moisture movement during wheat drying	Physiological metabolism	10.13031/2013.21718	Transactions of the ASABE	G	Tissue	Seed	Plant Organs	MRI	North America	Canada
2006	NMR Imaging of Developing Barley Grains	Physiological metabolism	10.1016/j.jcs.2005.07.003	Journal of Cereal Science	G	Tissue	Seed	Plant Organs	MRI+NMR	Europe	UK
2006	Observation of the Peach Fruit Moth, Carposina sasakii, Larvae in Young Apple Fruit by Dedicated Micro-magnetic Resonance Imaging	Plant-microbe interactions	10.1673/031.010.14105	Biosystems Engineering	G&E	Tissue	Fruit	Plant Organs	MRI	North America	Canada
2006	Visualizing Three-Dimensional Root Networks Using Computed Tomography	Life phenomena	10.1016/j.geoderma.2006.04.009	Geoderma	G	Tissue	Root	Plant Organs	CT	Europe	Switzerland
2007	A Magnetic Resonance Imaging Study of Wheat Drying Kinetics	Life phenomena	10.1016/j.biosystemseng.2007.03.002	Biosystems Engineering	G	Tissue	Others	Plant Organs	MRI	North America	Canada
2007	Changes in Water Status of Cherimoya Fruit During Ripening	Physiological metabolism	10.1016/j.postharvbio.2007.01.005	Postharvest Biology and Technology	G	Tissue	Fruit	Plant Organs	MRI	Europe	Spain
2007	HAWAIIAN SKIRT: An F-box gene that regulates organ fusion and growth in arabidopsis	Genetic regulation	10.1104/pp.106.092288	Plant Physiology	G	Tissue	Flower	Plant Organs	SEM	Europe	UK
2007	Identification of cherry tomatoes growthsd origin by means of magnetic resonance imaging	Plant evolution and systematics	10.1002/jsfa.2687	Journal of the Science of Food and Agriculture	G	Tissue	Fruit	Plant Organs	MRI	Europe	Italy
2007	Intact plant magnetic resonance imaging to study dynamics in long-distance sap flow and flow-conducting surface area	Physiological metabolism	10.1104/PP.106.089250	Plant Physiology	G	Tissue	Stem	Plant Organs	MRI	Europe	Netherlands
2007	Non-destructive Seed Detection in Mandarins: Comparison of Automatic Threshold Methods in FLASH and COMSPIRA MRIs	Life phenomena	10.1016/j.postharvbio.2007.07.008	Postharvest Biology and Technology	G	Tissue	Fruit	Plant Organs	MRI	Europe	Spain
2007	Non-destructive Visualization and Quantification of Roots Using Computed Tomography	Life phenomena	10.1016/j.soilbio.2006.07.018	Soil Biology and Biochemistry	G	Tissue	Root	Plant Organs	CT	Asia	Oman
2007	Texture Analysis of MR Image for Predicting the Firmness of Huanghua Pears (Pyrus Pyrifolia Nakai, Cv. Huanghua) During Storage Using an Artificial Neural Network	Life phenomena	10.1016/j.mri.2006.09.011	Magnetic Resonance Imaging	G	Tissue	Fruit	Plant Organs	MRI	Asia	China
2007	Water Uptake and Distribution in Germinating Lupine Seeds Studied by Magnetic Resonance Imaging and NMR Spectroscopy	Physiological metabolism	10.1111/j.1399-3054.2007.00883.x	Physiologia Plantarum	G	Tissue	Seed	Plant Organs	MRI	Europe	Poland
2008	A Simple Way to Identify Non-Viable Cells Within Living Plant Tissue Using Confocal Microscopy	Genetic regulation	10.1186/1746-4811-4-15	Plant Methods	G	Tissue	Others	Plant Organs	CLSM	Europe	UK
2008	An Analysis of Long-Distance Water Transport in the Soybean Stem Using (H2O)-O-15	Physiological metabolism	10.1093/pcp/pcn047	Plant and Cell Physiology	G&E	Plant	Stem	Plant Organs	PET	Asia	Japan
2008	Arrangement of Cellulose Microfibrils in the Wheat Straw Cell Wall	Life phenomena	10.1016/j.carbpol.2007.07.035	Carbohydrate Polymers	G	Subcellular	Others	Cell Wall	AFM	Asia	China
2008	Changes in Soil Water Content Resulting from Ricinus Root Uptake Monitored by Magnetic Resonance Imaging	Physiological metabolism	10.2136/vzj2007.0110	Vadose Zone Journal	G	Tissue	Stem	Plant Organs	MRI	Europe	Germany
2008	Ectopic expression of soybean GmKNT1 in Arabidopsis results in altered leaf morphology and flower identity	Genetic regulation		Journal of Genetics and Genomics	G	Tissue	Leaf & Flower	Plant Organs	SEM	Asia	China
2008	Effects of light and nutrient availability on leaf mechanical properties of Plantago major: A conceptual approach	Physiological metabolism	10.1093/aob/mcn013	Annals of Botany	G&E	Tissue	Root	Plant Organs	Microscope	Oceania	Australia
2008	Hydration dynamics of durum wheat endosperm as studied by magnetic resonance imaging and soaking experiments	Physiological metabolism	10.1094/CCHEM-85-5-0660	Cereal Chemistry	G	Tissue	Seed	Plant Organs	MRI	Europe	Switzerland
2008	Incorporation and translocation of 2-deoxy-2-[F-18]fluoro-D-glucose in Sorghum bicolor (L.) Moench monitored using a planar positron imaging system	Physiological metabolism	10.1007/s00425-008-0701-9	Planta	G	Tissue	Leaf	Plant Organs	PET	Asia	Japan
2008	Levels of plant cell wall structural organization revealed by atomic force microscopy	Life phenomena	10.1111/j.1365-2818.2008.02149.x	Journal of Microscopy	G	Subcellular	Others	Cell Wall	AFM	Europe	Serbia
2008	Mathematical modelling of wheat kernel drying with input from moisture movement studies using magnetic resonance imaging (MRI), Part I: Model development and comparison with MRI observations	Physiological metabolism & Life phenomena	10.1016/j.biosystemseng.2008.04.006	Biosystems Engineering	G	Tissue	Seed	Plant Organs	MRI	North America	Canada
2008	Morpho-Anatomical Features of the Leaves of the Mediterranean Geophyte Urginea maritima (L.) Baker (Liliaceae)	Plant evolution and systematics	10.1007/BF03030725	Journal of Plant Biology	G	Tissue	Leaf	Epidermal Tissue	Microscope	Europe	Greece
2008	On the Diffusion Constant of Water in Wheat	Physiological metabolism	10.1021/jf0720537	Journal of Agricultural and Food Chemistry	G	Tissue	Seed	Plant Organs	MRI	North America	Canada
2008	Phenotypic Characterization, Genetic Analysis and Gene-mapping for a Brittle Mutant in Rice	Genetic regulation	10.1111/j.1744-7909.2007.00629.x	Journal of Integrative Plant Biology	G	Tissue	Stem	Plant Organs	SEM	Asia	China
2008	Quantitative Analysis of Heterogeneous Spatial Distribution of Arabidopsis Leaf Trichomes Using Micro X-ray Computed Tomography	Life phenomena	10.1111/j.1365-313X.2008.03609.x	The Plant Journal	G	Tissue	Leaf	Tissue Types	CT	Asia	Japan
2009	An Investigation of the Structural Aspects of the Tomato Fruit by Means of Quantitative Nuclear Magnetic Resonance Imaging	Life phenomena	10.1016/j.mri.2008.11.005	Magnetic Resonance Imaging	G	Tissue	Fruit	Plant Organs	MRI	Europe	France
2009	Combined MRI–PET Dissects Dynamic Changes in Plant Structures and Functions	Life phenomena & Physiological metabolism	10.1111/j.1365-313X.2009.03888.x	The Plant Journal	G&E	Tissue	Root	Plant Organs	MRI+PET	Europe	Germany
2009	Dof5.6/HCA2, a Dof Transcription Factor Gene, Regulates Interfascicular Cambium Formation and Vascular Tissue Development in Arabidopsis	Genetic regulation	10.1105/tpc.108.064139	Plant Cell	G	Tissue	Stem	Vascular Tissue	Microscope	Asia	China
2009	Fe-52 Translocation in Barley as Monitored by a Positron-Emitting Tracer Imaging System (PETIS): Evidence for the Direct Translocation of Fe from Roots to Young Leaves via Phloem	Physiological metabolism	10.1093/pcp/pcn192	Plant and Cell Physiology	G&E	Tissue	Leaf	Plant Organs	PET	Asia	Japan
2009	Formation of grain chalkiness and changes in water distribution in developing rice caryopses grown under high-temperature stress	Stress resistance improved	10.1016/j.jcs.2009.04.011	Journal of Cereal Science	G&E	Tissue	Seed	Plant Organs	MRI	Asia	Japan
2009	GRASSES OF DIFFERENT C-4 SUBTYPES REVEAL LEAF TRAITS RELATED TO DROUGHT TOLERANCE IN THEIR NATURAL HABITATS: CHANGES IN STRUCTURE, WATER POTENTIAL, AND AMINO ACID CONTENT	Stress resistance improved	10.3732/ajb.0800224	American Journal of Botany	G&E	Tissue	Leaf	Plant Organs	Microscope	Europe	Portugal
2009	Influence of leaflet age in anatomy and possible adaptive values of the midrib gall of Copaifera langsdorffii (Fabaceae: Caesalpinioideae)	Plant-microbe interactions		Revista de Biologia Tropical	G	Tissue	Leaf	Plant Organs	Microscope	South America	Brazil
2009	Magnetic resonance imaging and analyses of tempering processes in rice kernels	Physiological metabolism	10.1016/j.jcs.2008.10.012	Journal of Cereal Science	G&E	Tissue	Seed	Plant Organs	MRI	Asia	China
2009	Magnetic resonance microimaging indicates water diffusion correlates with dormancy induction in cultured hybrid poplar (Populus spp.) buds	Physiological metabolism	10.1093/treephys/tpp062	Tree Physiology	G	Tissue	Bud	Plant Organs	MRI	North America	Canada
2009	MICROCRACKS OCCURRING DURING DRYING VISUALIZED BY CONFOCAL LASER SCANNING MICROSCOPY	Life phenomena	10.1163/22941932-90000213	IAWA Journal	G&E	Tissue	Others	Vascular Tissue	CLSM	Asia	Japan
2009	Mode I Interlaminar Fracture Property of Moso Bamboo (Phyllostachys pubescens)	Others	10.1007/s00226-009-0265-2	Wood Science and Technology	G&E	Tissue	Stem	Plant Organs	SEM	Asia	China
2009	Monitoring the Postharvest Ripening of Tomato Fruit Using Quantitative MRI and NMR Relaxometry	Life phenomena	10.1016/j.postharvbio.2009.02.004	Postharvest Biology and Technology	G	Tissue	Fruit	Plant Organs	MRI	Europe	France
2009	Morphology and Anatomy of Leaves and Flowers of Wild-type and Pleiotropic Maple-willow Mutant in Japanese Morning Glory (Ipomoea nil)	Genetic regulation	10.2503/jjshs1.78.369	Journal of the Japanese Society for Horticultural Science	G	Tissue	Leaf & Flower	Plant Organs	Microscope	Asia	Japan
2009	Most Water in the Tomato Truss is Imported through the Xylem, Not the Phloem: A Nuclear Magnetic Resonance Flow Imaging Study	Physiological metabolism	10.1104/pp.109.141044	Plant Physiology	G	Tissue	Others	Vascular Tissue	MRI	Europe	Netherlands
2009	MR Imaging and Diffusion Studies of Soaked Rice	Physiological metabolism	10.1016/j.foodres.2008.11.004	Food Research International	G&E	Tissue	Seed	Plant Organs	MRI	Asia	South Korea
2009	Temperature Responses of Roots: Impact on Growth, Root System Architecture, and Implications for Phenotyping	Life phenomena & Stress resistance improved	10.1071/FP09184	Functional Plant Biology	G&E	Tissue	Root	Plant Organs	PET	Europe	Germany
2009	The Metabolic Role of the Legume Endosperm: A Noninvasive Imaging Study	Physiological metabolism	10.1104/pp.109.143974	Plant Physiology	G	Tissue	Stem	Plant Organs	MRI	Europe	Germany
2009	Variation in Epicuticular Wax Morphology on Phormium Tenax Leaves as a Possible Indicator of Cultivar Identification	Plant evolution and systematics	10.1080/00288250909509802	New Zealand Journal of Botany	G	Tissue	Leaf	Epidermal Tissue	SEM	Europe	New Zealand
2009	Water Movement into Dormant and Non-Dormant Wheat (Triticum Aestivum L.) Grains	Life phenomena & Physiological metabolism	10.1093/jxb/erp037	Journal of Experimental Botany	G&M	Tissue	Seed	Plant Organs	MRI	Oceania	Australia
2010	A Pleiotropic Phenotype Is Associated with Altered Endogenous Hormone Balance in the Developmentally Stunted Mutant (Dsm1)	Genetic regulation	10.1007/s12374-009-9090-2	Journal of Plant Biology	G	Cell	Seed	Plant Organs	SEM	Asia	China
2010	Atomic Force Microscope Observation on Ultrastructures in Plant Cells	Life phenomena	10.1166/jnn.2010.2552	Journal of Nanoscience and Nanotechnology	G	Subcellular	Others	Cell Organelles	AFM	Asia	China
2010	Characterization of Plant Exudates by Principal-Component and Cluster Analyses with Nuclear Magnetic Resonance Variables	Physiological metabolism	10.1021/np100318n	Journal of Natural Products	G	Tissue	Stem	Plant Organs	MRI	North America	USA
2010	Development of wheat kernels with contrasting endosperm texture characteristics as determined by magnetic resonance imaging and time domain-nuclear magnetic resonance	Physiological metabolism	10.1016/j.jcs.2010.06.012	Journal of Cereal Science	G	Tissue	Seed	Plant Organs	MRI+TD-NMR	Europe	Italy
2010	Direct Real-Time Imaging of Protein Adsorption onto Hydrophilic and Hydrophobic Surfaces	Physiological metabolism	10.1002/bip.21300	Biopolymers	G	Subcellular	Others	Cell Organelles	AFM	Europe	UK
2010	ESEM imaging of dynamic biological processes: the closure of stomatal pores	Life phenomena	10.1111/j.1365-2818.2009.03351.x	Journal of Microscopy	G	Tissue	Leaf	Epidermal Tissue	SEM	Europe	UK
2010	Experimental and Analytical Temperature Distributions during Oven-Based Convection Heating	Physiological metabolism	10.1111/j.1750-3841.2009.01442.x	Journal of Food Science	G&E	Tissue	Fruit	Plant Organs	MRI	North America	USA
2010	Exploiting the Autofluorescent Properties of Photosynthetic Pigments for Analysis of Pigmentation and Morphology in Live Fremyella diplosiphon Cells	Physiological metabolism	10.3390/s100706969	Sensors	G	Cell	Leaf	Cell Organelles	CLSM	North America	USA
2010	Morphological, Physical, and Thermal Properties of Chemically Treated Banana Fiber	Others	10.1080/15440478.2013.824848	Journal of Applied Polymer Science	G&M	Tissue	Stem	Plant Organs	SEM	Asia	India
2010	Observation of Cell Shapes in Wood Cross-sections During Water Adsorption by Confocal Laser-scanning Microscopy (CLSM)	Life phenomena	10.1515/HF.2010.092	Holzforschung	G&E	Tissue	Stem	Plant Organs	CLSM	Asia	Japan
2010	Olive Oil Content Prediction Models Based on Image Processing	Life phenomena	10.1016/j.biosystemseng.2009.10.011	Biosystems Engineering	G	Tissue	Fruit	Plant Organs	MRI	Asia	Israel
2010	Phenotypic Indicators of NaCl Tolerance Levels in Rice Seedlings: Variations in Development and Leaf Anatomy	Stress resistance improved	10.1007/s11738-010-0511-0	Acta Physiologiae Plantarum	G&E	Tissue	Leaf	Vascular Tissue	Microscope	Europe	Spain
2010	Quantification of Microporosity in Fruit by MRI at Various Magnetic Fields: Comparison with X-ray Microtomography	Life phenomena	10.1016/j.mri.2010.06.028	Magnetic Resonance Imaging	G	Tissue	Fruit	Plant Organs	MRI	Europe	France
2010	Selection of Eucalyptus Clones for Forest Biomass and Wood Quality	Life phenomena		Scientia Forestalis	G	Tissue	Stem	Plant Organs	Microscope	South America	Brazil
2010	Structural Analysis of Biofilms and Pellets of Aspergillus Niger by Confocal Laser Scanning Microscopy and Cryo Scanning Electron Microscopy	Plant-microbe interactions	10.1016/j.biortech.2009.10.036	Bioresource Technology	G&E	Cell	Others	Cell Organelles	CLSM	South America	Peru
2010	Tensile Properties of Moso Bamboo (Phyllostachys Pubescens) and Its Components with Respect to Its Fiber-reinforced Composite Structure	Others	10.1007/s00226-009-0290-1	Wood Science and Technology	G	Tissue	Stem	Plant Organs	SEM	Asia	China
2010	The Role of Endoglucanase and Endoxylanase in Liquefaction of Hydrothermally Pretreated Wheat Straw	Physiological metabolism	10.1111/j.1365-3040.2009.02078.x	Plant, Cell & Environment	G	Tissue	Others	Tissue Types	CLSM	Europe	UK
2010	Three-Dimensional Imaging Reveals That Positions of Cyst Nematode Feeding Sites Relative to Xylem Vessels Differ Between Susceptible and Resistant Wheat	Plant-microbe interactions	10.1021/ac102510f	Analytical Chemistry	G&E	Plant	Root	Plant Organs	PET+CT	Asia	China
2011	A Multinuclear Magnetic Resonance Imaging (MRI) Study of Wood with Adsorbed Water: Estimating Bound Water Concentration and Local Wood Density	Physiological metabolism	10.1515/HF.2010.121	Holzforschung	G	Tissue	Leaf	Vascular Tissue	MRI	Europe	Sweden
2011	A Novel Method Using Confocal Laser Scanning Microscopy for Sensitive Measurement of P-Glycoprotein-Mediated Transport Activity in Caco-2 Cells	Life phenomena	10.1111/j.2042-7158.2011.01294.x	Journal of Pharmacy and Pharmacology	G&E	Cell	Seed	Cell Organelles	CLSM	Asia	Japan
2011	Adaptive Cell Segmentation and Tracking for Volumetric Confocal Microscopy Images of a Developing Plant Meristem	Life phenomena	10.1093/mp/ssr071	Molecular Plant	G	Tissue	Others	Plant Organs	CLSM	North America	USA
2011	Analytical Model for Long-Distance Tracer-Transport in Plants	Physiological metabolism	10.1016/j.jtbi.2010.11.005	Journal of Theoretical Biology	G	Tissue	Stem	Plant Organs	MRI+PET	Europe	Germany
2011	Anatomical Diversity and Regressive Evolution in Trichomanoid Filmy Ferns (Hymenophyllaceae): A Phylogenetic Approach	Plant evolution and systematics	10.1016/j.crvi.2011.07.009	Comptes Rendus Biologies	G	Tissue	Stem	Plant Organs	Microscope	Europe	France
2011	Automated Analysis of Three-Dimensional Xylem Networks Using High-Resolution Computed Tomography	Life phenomena	10.1111/j.1469-8137.2011.03754.x	New Phytologist	G	Tissue	Stem	Vascular Tissue	CT	North America	USA
2011	Comparison of photosynthetic and morphological characteristics, and microstructure of roots and shoots, between columnar apple cultivars and standard apple cultivars of hybrid seedlings	Physiological metabolism		Phyton-International Journal of Experimental Botany	G	Tissue	Root and Stem	Vascular Tissue	Microscope	Asia	China
2011	Distribution of Granule Channels, Protein, and Phospholipid in Triticale and Corn Starches as Revealed by Confocal Laser Scanning Microscopy	Physiological metabolism	10.1094/CCHEM-04-10-0062	Cereal Chemistry	G	Tissue	Seed	Plant Organs	CLSM	North America	Canada
2011	Effect of 1-methylcyclopropene and modified atmosphere packaging on chilling injury and antioxidative defensive mechanism of sweet pepper	Physiological metabolism		African Journal of Biotechnology	G&M	Tissue	Fruit	Plant Organs	AFM	Asia	China
2011	Effects of arsenic on soil-plant systems	Stress resistance improved	10.1080/02757540.2010.536762	Chemistry and Ecology	G&E	Plant	Others	Plant Organs	MRI	Europe	Italy
2011	Hayward kiwifruits and Plant Growth Regulators: Detection and effects in post-harvest studied by Magnetic Resonance Imaging and Scanning Electron Microscopy	Physiological metabolism	10.1016/j.foodchem.2010.11.050	Food Chemistry	G	Tissue	Fruit	Plant Organs	MRI	Europe	Italy
2011	Quantitative Magnetic Resonance Measurements of Low Moisture Content Wood	Physiological metabolism	10.1139/X11-081	Plant and Soil	G	Tissue	Stem	Plant Organs	MRI	Europe	Denmark
2011	Realization of Lodging Tolerance in the Aromatic Grass, Cymbopogon Khasianus Through Ploidy Intervention	Stress resistance improved	10.1186/1471-2229-11-172	BMC Plant Biology	G&E	Tissue	Stem	Plant Organs	PET	Asia	Japan
2011	The Circadian Clock Modulates Water Dynamics and Aquaporin Expression in Arabidopsis Roots	Physiological metabolism	10.1093/pcp/pcq198	Plant and Cell Physiology	G&E	Tissue	Seed	Plant Organs	MRI	Asia	Japan
2011	Yield Stress of Pretreated Corn Stover Suspensions Using Magnetic Resonance Imaging	Physiological metabolism	10.1002/bit.23197	Biotechnology and Bioengineering	G	Tissue	Others	Vascular Tissue	MRI	North America	USA
2012	Acceleration of CT Reconstruction for Wheat Tiller Inspection Based on Adaptive Minimum Enclosing Rectangle	Life phenomena	10.1016/j.compag.2012.04.004	Computers and Electronics in Agriculture	G	Tissue	Stem	Plant Organs	CT	Asia	China
2012	Anatomical, Biochemical, and Photosynthetic Responses to Recent Allopolyploidy in Glycine Dolichocarpa (Fabaceae)	Genetic regulation & Physiological metabolism	10.3732/ajb.1100465	American Journal of Botany	G	subcellular	Leaf	Cell Organelles	CLSM	North America	USA
2012	Anomalies in Moisture Transport During Broccoli Drying Monitored by MRI?	Physiological metabolism	10.1039/c2fd20049j	Faraday Discussions	G	Tissue	Fruit	Plant Organs	MRI	Europe	Netherlands
2012	Carbon Partitioning in Soybean (Glycine Max) Leaves by Combined C-11 and C-13 Labeling	Physiological metabolism	10.1111/j.1469-8137.2012.04333.x	New Phytologist	G	Tissue	Leaf	Plant Organs	PET/MRI	North America	USA
2012	Comparative Study on the Anatomy and Palynology of the Three Variety of Vitis Vinifera Varity (Family Vitaceae)	Life phenomena	10.5897/AJB11.2315	African Journal of Biotechnology	G	Tissue	Others	Vascular Tissue	SEM	Asia	Malaysia
2012	Distinction of Internal Tissue of Raw Ginseng Root Using a Computed Tomography Scanner	Life phenomena	10.5142/jgr.2012.36.4.469	Journal of Ginseng Research	G	Tissue	Fruit	Plant Organs	CT	Asia	South Korea
2012	Extreme phenotypic variation in Cetraria aculeata (lichenized Ascomycota): adaptation or incidental modification?	Life phenomena & Physiological metabolism	10.1093/aob/mcs042	Annals of Botany	G&E	subcellular	Others	Cell Wall	SEM+TEM	Europe	Spain
2012	Imaging of early conifer embryogenic tissues with the environmental scanning electron microscope	Life phenomena	10.1007/s10535-012-0062-x	Biologia Plantarum	G	Tissue	Others	Plant Organs	SEM	Europe	Czech
2012	Measurement and evaluation of tomato maturity using magnetic resonance imaging	Life phenomena	10.1016/j.postharvbio.2011.12.004	Postharvest Biology and Technology	G&E	Tissue	Fruit	Plant Organs	MRI	North America	USA
2012	Morfología y Anatomía de Radículas Múltiples en Plántulas de Maíz Derivadas de Cariopsis con Poliembrionía	Life phenomena		Polibotánica	G	Tissue	Root	Plant Organs	Microscope	North America	Mexico
2012	MRI Links Stem Water Content to Stem Diameter Variations in Transpiring Trees	Physiological metabolism	10.1093/jxb/err445	Journal of Experimental Botany	G	Tissue	Stem	Plant Organs	MRI	Europe	Belgium
2012	Phenotypic and Developmental Plasticity of Xylem in Hybrid Poplar Saplings Subjected to Experimental Drought, Nitrogen Fertilization, and Shading	Physiological metabolism & Plant evolution and systematics	10.1093/jxb/ers303	Journal of Experimental Botany	G&E	Tissue	Stem	Vascular Tissue	Microscope	North America	Canada
2012	PHIV-RootCell: A Supervised Image Analysis Tool for Rice Root Anatomical Parameter Quantification	Life phenomena	10.1111/j.1365-313X.2012.05058.x	The Plant Journal	G	Tissue	Root	Epidermal Tissue	Microscope	Europe	Switzerland
2012	The Tomato Cytosolic Fructokinase FRK1 Is Important for Phloem Fiber Development	Genetic regulation	10.1007/s11104-011-0983-8	Plant and Soil	G&E	Tissue	Root	Plant Organs	PET+CT	Europe	Denmark
2012	Topography and Nanosculpture of Petals' Surfaces of Short-Lived Flowers of the Wild Species Cistus Creticus, Cistus Salviifolius, Eruca Sativa and Sinapis Arvensis	Life phenomena		Botanical Studies	G	Tissue	Flower	Plant Organs	AFM	Europe	Greece
2013	A Computer Vision Approach to Quantify Leaf Anatomical Plasticity: A Case Study on Gochnatia Polymorpha (Less.) Cabrera	Plant evolution and systematics	10.1016/j.ecoinf.2013.02.007	Ecological Informatics	G	Tissue	Stem	Plant Organs	Microscope	South America	Brazil
2013	Analysis of Maize (Zea Mays) Kernel Density and Volume Using Microcomputed Tomography and Single-Kernel Near-Infrared Spectroscopy	Life phenomena	10.1021/jf403790v	Journal of Agricultural and Food Chemistry	G	Tissue	Others	Plant Organs	CT+NIR	North America	USA
2013	Anatomical and Biochemical Studies of Bicolored Flower Development in Muscari Latifolium	Life phenomena	10.1007/s00709-013-0509-8	Protoplasma	G	Tissue	Flower	Plant Organs	Microscope	Asia	China
2013	Ancestral Reproductive Structure in Basal Kelp Aureophycus Aleuticus	Plant evolution and systematics	10.1038/srep02491	Scientific Reports	G	Tissue	Others	Plant Organs	Microscope	Asia	Japan
2013	C-11-PET Imaging Reveals Transport Dynamics and Sectorial Plasticity of Oak Phloem After Girdling	Physiological metabolism	10.3389/fpls.2013.00200	Frontiers in Plant Science	G&E	Tissue	Others	Vascular Tissue	PET	Europe	Belgium
2013	Characterization of the Red Layer and Pericarp of Processing Tomato using Magnetic Resonance Imaging	Life phenomena	10.1111/j.1750-3841.2012.03007.x	Journal of Food Science	G	Tissue	Fruit	Plant Organs	MRI	North America	USA
2013	Density and moisture content forecasting based on X-ray computed tomography	Life phenomena	10.1007/s00107-013-0722-3	European Journal of Wood and Wood Products	G	Tissue	Stem	Plant Organs	CT	Asia	China
2013	Do leaf traits in two Dalbergia species present differential plasticity in relation to light according to their habitat of origin?	Life phenomena	10.1071/BT13248	Australian Journal of Botany	G&E	Tissue	Leaf	Tissue Types	Microscope	South America	Brazil
2013	Effect of Dynamic High-Pressure Micro-Fluidization on the Structure of Maize Amylose	Life phenomena	10.3964/j.issn.1000-0593(2013)05-1379-04	Spectroscopy and Spectral Analysis	G	Cell	Seed	Cell Organelles	SEM	Asia	China
2013	Effect of trehalose and ultrasound-assisted osmotic dehydration on the state of water and glass transition temperature of broccoli (Brassica oleracea L. var. botrytis L.)	Physiological metabolism	10.1016/j.jfoodeng.2013.06.035	Journal of Food Engineering	G&E	Tissue	Fruit	Plant Organs	MRI	Asia	China
2013	Force and energy requirement for microalgal cell disruption: An atomic force microscope evaluation	Others	10.1016/j.biortech.2012.10.032	Bioresource Technology	G	Cell	Others	Cell Organelles	AFM	Oceania	Australia
2013	In Situ Root System Architecture Extraction from Magnetic Resonance Imaging for Water Uptake Modeling	Life phenomena	10.2136/vzj2012.0019	Vadose Zone Journal	G	Tissue	Root	Plant Organs	MRI	Europe	Germany
2013	Karyotype traits in Romanian selections of edible blue honeysuckle	Plant evolution and systematics	10.3906/biy-1205-28	Turkish Journal of Biology	G	Tissue	Root	Plant Organs	Microscope	Europe	Romania
2013	Longitudinal NMR parameter measurements of Japanese pear fruit during the growing process using a mobile magnetic resonance imaging system	Life phenomena	10.1016/j.jmr.2012.10.012	Journal of Magnetic Resonance Imaging	G	Tissue	Fruit	Plant Organs	MRI	Asia	Japan
2013	Magnetic resonance imaging of water ascent in embolized xylem vessels of grapevine stem segments	Physiological metabolism	10.4141/CJPS2013-025	Canadian Journal of Plant Science	G	Tissue	Others	Vascular Tissue	MRI	North America	Canada
2013	Molecular Bases for Parallel Evolution of Translucent Bracts in an Alpine Glasshouse Plant Rheum alexandrae (Polygonaceae)	Genetic regulation	10.1111/j.1759-6831.2012.00225.x	Journal of Systematics and Evolution	G	subcellular	Flower	Cell Organelles	TEM	Asia	China
2013	Phenotypic Diversity of Root Anatomical and Architectural Traits in Zea Species	Plant evolution and systematics	10.2135/cropsci2012.07.0440	Crop Science	G	Tissue	Root	Plant Organs	Microscope	North America	USA
2013	Spatial Distribution and Phenotypic Variation in Root Cortical Aerenchyma of Maize (Zea Mays L.)	Stress resistance improved	10.1007/s11104-012-1453-7	Plant and Soil	G	Tissue	Root	Plant Organs	Microscope	North America	USA
2013	The Process of Seed Maturation Is Influenced by Mechanical Constraints	Physiological metabolism	10.1016/j.carbpol.2012.08.103	Carbohydrate Polymers	G	Subcellular	Stem	Cell Wall	AFM	Europe	Poland
2013	Visualising and Quantifying Thermal Degradation of Wood by Computed Tomography	Stress resistance improved	10.1007/s00107-013-0683-6	European Journal of Wood and Wood Products	G&E	Tissue	Stem	Cell Wall	CT	Africa	South Africa
2013	Wyoming Big Sagebrush Screens Ultraviolet Radiation More Effectively at Higher Elevations	Plant evolution and systematics	10.1016/j.jaridenv.2013.04.005	Journal of Arid Environments	G&E	Tissue	Leaf	Tissue Types	Microscope	North America	USA
2014	Belowground Plant Development Measured with Magnetic Resonance Imaging (MRI): Exploiting the Potential for Non-Invasive Trait Quantification Using Sugar Beet as a Proxy	Life phenomena	10.3389/fpls.2014.00469	Frontiers in Plant Science	G	Tissue	Root	Plant Organs	MRI	Europe	Germany
2014	Comparing 2-[F-18]fluoro-2-deoxy-D-glucose and [Ga-68]gallium-citrate Translocation in Arabidopsis Thaliana	Physiological metabolism	10.1016/j.nucmedbio.2014.05.143	Nuclear Medicine and Biology	G&E	Tissue	Others	Vascular Tissue	PET	Europe	Germany
2014	Coordination and plasticity in leaf anatomical traits of invasive and native vine species	Life phenomena	10.3732/ajb.1400125	American Journal of Botany	G	Tissue	Leaf	Epidermal Tissue	Microscope	Oceania	Australia
2014	Determination of the Elastic Properties of Tomato Fruit Cells with an Atomic Force Microscope	Others	10.3390/s130912175	Sensors	G	Subcellular	Fruit	Plant Organs	AFM	Europe	Poland
2014	Effects of the Magnetic Resonance Imaging Contrast Agent Gd-DTPA on Plant Growth and Root Imaging in Rice	Life phenomena	10.1371/journal.pone.0100246	PLoS One	G&E	Tissue	Stem	Plant Organs	MRI	Asia	China
2014	Evaluation of the Nanostructure of Pectin, Hemicellulose and Cellulose in the Cell Walls of Pears of Different Texture and Firmness	Others	10.1007/s11947-014-1365-z	Food and Bioprocess Technology	G	Subcellular	Others	Cell Organelles	AFM	Europe	Poland
2014	Expression of Root-Related Transcription Factors Associated with Flooding Tolerance of Soybean (Glycine max)	Genetic regulation	10.3390/ijms151017622	International Journal of Molecular Sciences	G&E	Tissue	Root	Plant Organs	Microscope	North America	USA
2014	FIB-SEM: An Additional Technique for Investigating Internal Structure of Pollen Walls	Life phenomena	10.1017/S1431927613013263	Microscopy and Microanalysis	G	Tissue	Flower	Plant Organs	SEM	Africa	South Africa
2014	FREE SHRINKAGE OF WOOD DETERMINED AT THE CELLULAR LEVEL USING AN ENVIRONMENTAL SCANNING ELECTRON MICROSCOPE	Life phenomena	10.4067/S0718-221X2014005000015	Maderas. Ciencia y tecnología	G	Tissue	Stem	Plant Organs	SEM	Europe	France
2014	Functional traits of selected mangrove species in Brazil as biological indicators of different environmental conditions	Plant evolution and systematics	10.1016/j.scitotenv.2014.01.032	Science of The Total Environment	G&E	Tissue	Leaf	Plant Organs	Microscope	South America	Argentina
2014	How do trees grow? Response from the graphical and quantitative analyses of computed tomography scanning data collected on stem sections	Life phenomena	10.1016/j.crvi.2014.05.002	Comptes Rendus Biologies	G	Tissue	Stem	Plant Organs	CT	North America	Canada
2014	HOW DROUGHT AND DECIDUOUSNESS SHAPE XYLEM PLASTICITY IN THREE COSTA RICAN WOODY PLANT SPECIES	Plant evolution and systematics	10.1163/22941932-00000070	IAWA Journal	G&E	Tissue	Others	Vascular Tissue	Microscope	Europe	Germany
2014	Imaging hyphal growth of Physisporinus vitreus in Norway spruce wood by means of confocal laser scanning microscopy (CLSM)	Plant-microbe interactions	10.1515/hf-2013-0183	Holzforschung	G	Cell	Stem	Plant Organs	CLSM	Europe	Switzerland
2014	In Situ Magnetic Resonance Imaging of Plant Roots	Physiological metabolism	10.2136/vzj2013.08.0158	Vadose Zone Journal	G	Tissue	Root	Plant Organs	MRI	North America	Canada
2014	Leaf anatomical traits which accommodate the facultative engagement of crassulacean acid metabolism in tropical trees of the genus Clusia	Physiological metabolism	10.1093/jxb/eru022	Journal of Experimental Botany	G	Tissue	Leaf	Epidermal Tissue	Microscope	Europe	UK
2014	Low-field nuclear magnetic resonance for the in vivo study of water content in trees	Physiological metabolism	10.1063/1.4895648	The Review of Scientific Instruments	G	Tissue	Stem	Plant Organs	MRI	North America	USA
2014	Magnetic resonance imaging provides spatial resolution of Chilling Injury in Micro-Tom tomato (Solanum lycopersicum L.) fruit	Life phenomena	10.1016/j.postharvbio.2014.06.005	Postharvest Biology and Technology	G	Tissue	Fruit	Plant Organs	MRI	North America	USA
2014	Metabolism and development - integration of micro computed tomography data and metabolite profiling reveals metabolic reprogramming from floral initiation to silique development	Life phenomena	10.1111/nph.12631	New Phytologist	G	Tissue	Flower	Plant Organs	CT	Europe	Austria
2014	Moisture Migration by Magnetic Resonance Imaging during Eggplant Drying: A Preliminary Study	Physiological metabolism	10.1111/ijfs.12591	International Journal of Food Science and Technology	G	Tissue	Fruit	Plant Organs	MRI	Europe	Italy
2014	Morphological and Anatomical Determinants of Mesophyll Conductance in Wild Relatives of Tomato (Solanum sect. Lycopersicon, sect. Lycopersicoides; Solanaceae)	Physiological metabolism	10.1111/pce.12245	Plant, Cell & Environment	G	Tissue	Leaf	Epidermal Tissue	Microscope	North America	Canada
2014	Optimization of Culture Conditions (Sucrose, pH, and Photoperiod) for In Vitro Regeneration and Early Detection of Somaclonal Variation in Ginger Lime (Citrus assamensis)	Life phenomena	10.1155/2014/262710	Scientific World Journal	G&E	Tissue	Others	Epidermal Tissue	SEM	Asia	Malaysia
2014	Phenotypic Characterization of the Crispa (ARP Gene) Mutant of Pea (Pisum sativum; Fabaceae): A Reevaluation	Genetic regulation	10.3732/ajb.1300415	American Journal of Botany	G	Tissue	Leaf	Plant Organs	Microscope	North America	USA
2014	Real-time Imaging and Analysis of Differences in Cadmium Dynamics in Rice Cultivars (Oryza Sativa) Using Positron-emitting Cd-107 Tracer	Physiological metabolism	10.1104/pp.114.249037	Plant Physiology	G&E	Tissue	Root	Plant Organs	LAT	North America	USA
2014	Strong Leaf Morphological, Anatomical, and Physiological Responses of a Subtropical Woody Bamboo (Sinarundinaria Nitida) to Contrasting Light Environments	Life phenomena	10.1007/s11258-013-0281-z	Plant Ecology	G&E	Tissue	Leaf	Plant Organs	Microscope	Asia	China
2014	Structural Differences and Conformational Characterization of Five Bioactive Polysaccharides from Lentinus Edodes	Physiological metabolism	10.1016/j.foodres.2014.02.047	Food Research International	G	Subcellular	Others	Cell Organelles	AFM	Asia	China
2014	The Foliar Anatomy and Micromorphology of Aloe Ferox Mill. (Asphodelaceae)	Life phenomena	10.4314/ajtcam.v11i2.21	African Journal of Traditional Complementary and Alternative Medicines	G	Tissue	Seed	Tissue Types	SEM	Africa	South Africa
2014	The Physiological Importance of Developmental Mechanisms That Enforce Proper Stomatal Spacing in Arabidopsis Thaliana	Genetic regulation	10.1111/nph.12586	New Phytologist	G	Tissue	Seed	Epidermal Tissue	Microscope	North America	USA
2014	The Relation of Apple Texture with Cell Wall Nanostructure Studied Using an Atomic Force Microscope	Life phenomena	10.1002/btpr.1893	Biotechnology Progress	G	Tissue	Root	Plant Organs	MRI	Europe	Denmark
2014	Use of Diffusion Magnetic Resonance Imaging to Correlate the Developmental Changes in Grape Berry Tissue Structure with Water Diffusion Patterns	Life phenomena	10.1186/s13007-016-0106-x	Plant Methods	G	Tissue	Seed	Plant Organs	MRI	Oceania	Australia
2014	Volume Estimation of Two Local Pomegranate Fruit (Punica Granatum L.) Cultivars and Their Components Using Non-Destructive X-Ray Computed Tomography Technique	Life phenomena	10.1080/10942912.2013.833521	International Journal of Food Properties	G	Tissue	Fruit	Plant Organs	CT	Asia	Iran
2015	Analysis of Leaf Surfaces Using Scanning Ion Conductance Microscopy	Life phenomena	10.1111/jmi.12225	Journal of Microscopy	G	Tissue	Seed	Epidermal Tissue	SEM	Europe	UK
2015	Anatomy and Morphogenesis of Galls Produced by Leptocybe Invaza in Plants of Eucalyptus.	Life phenomena		Boletin de la Sociedad Argentina de Botanica	G	Tissue	Stem	Plant Organs	Microscope	South America	Argentina
2015	Arundina Graminifolia Var. Revoluta (Arethuseae, Orchidaceae) Has Fern-Type Rheophyte Characteristics in the Leaves	Genetic regulation	10.1007/s10265-014-0689-0	Journal of Plant Research	G	Tissue	Leaf	Plant Organs	Microscope	Asia	Japan
2015	Asparagine in Plums Detected by CEST-MRI	Physiological metabolism	10.1016/j.foodchem.2014.07.041	Food Chemistry	G	Tissue	Fruit	Plant Organs	MRI	Europe	Italy
2015	Automatic Estimation of Wheat Grain Morphometry from Computed Tomography Data	Life phenomena	10.1071/FP14068	Functional Plant Biology	G	Tissue	Seed	Plant Organs	CT	Europe	UK
2015	Canopy Light Heterogeneity Drives Leaf Anatomical, Eco-Physiological, and Photosynthetic Changes in Olive Trees Grown in a High-Density Plantation	Life phenomena & Physiological metabolism	10.1007/s11120-014-0052-2	Photosynthesis Research	G&E	Tissue	Leaf	Epidermal Tissue	SEM	Europe	Spain
2015	Changes in the Starch-Protein Interface Depending on Common Wheat Grain Hardness Revealed Using Atomic Force Microscopy	Life phenomena	10.1016/j.plantsci.2015.07.006	Plant Science	G	Subcellular	Others	Cell Organelles	AFM	Europe	France
2015	Characterization and Mapping of d13, a Dwarfing Mutant Gene, in Rice	Genetic regulation	10.1007/s13258-015-0319-9	Genes & Genomics	G	Tissue	Stem	Plant Organs	Microscope	Asia	South Korea
2015	Confocal laser scanning microscopy elucidation of the micromorphology of the leaf cuticle and analysis of its chemical composition	Life phenomena	10.1007/s00709-015-0777-6	Protoplasma	G	Tissue	Leaf	Epidermal Tissue	CLSM	Oceania	Australia
2015	De novo assembly, transcriptome characterization, lignin accumulation, and anatomic characteristics: novel insights into lignin biosynthesis during celery leaf development	Genetic regulation	10.1038/srep08259	Scientific Reports	G	Tissue	Leaf	Vascular Tissue	SEM	Asia	China
2015	Direct comparison of MRI and X-ray CT technologies for 3D imaging of root systems in soil: potential and challenges for root trait quantification	Life phenomena	10.1186/s13007-015-0060-z	Plant Methods	G	Tissue	Root	Plant Organs	MRI/CT	Europe	Germany
2015	Embryo development in association with asymbiotic seed germination in vitro of Paphiopedilum armeniacum S. C. Chen et F. Y. Liu	Life phenomena	10.1038/srep16356	Scientific Reports	G	Tissue	Seed	Plant Organs	Microscope	Asia	China
2015	Evolution of US maize (Zea mays L.) root architectural and anatomical phenes over the past 100 years corresponds to increased tolerance of nitrogen stress	Plant evolution and systematics & Physiological metabolism	10.1093/jxb/erv074	Journal of Experimental Botany	G&E	Tissue	Root	Plant Organs	LAT	North America	USA
2015	Functional Water Flow Pathways and Hydraulic Regulation in the Xylem Network of Arabidopsis	Physiological metabolism	10.1093/pcp/pcu198	Plant and Cell Physiology	G&E	Tissue	Stem	Vascular Tissue	CT	Asia	South Korea
2015	Imaging of native early embryogenic tissue of Scots pine (Pinus sylvestris L.) by ESEM	Life phenomena	10.1515/biol-2015-0028	Open Life Sciences	G	Tissue	Others	Plant Organs	SEM	Europe	Slovakia
2015	In vivo quantitative imaging of photoassimilate transport dynamics and allocation in large plants using a commercial positron emission tomography (PET) scanner	Physiological metabolism	10.1186/s12870-015-0658-3	BMC Plant Biology	G&E	Plant	Others	Plant Organs	PET	North America	USA
2015	Magnetic resonance imaging of sugar beet taproots in soil reveals growth reduction and morphological changes during foliar Cercospora beticola infestation	Life phenomena	10.1093/jxb/erv109	Journal of Experimental Botany	G	Tissue	Root	Plant Organs	MRI	Europe	Germany
2015	Mathematical modeling of positron emission tomography (PET) data to assess radiofluoride transport in living plants following petiolar administration	Physiological metabolism	10.1186/s13007-015-0061-y	Plant Methods	G&E	Tissue	Leaf	Plant Organs	PET	North America	USA
2015	miRNAome analysis associated with anatomic and transcriptomic investigations reveal the polar exhibition of corky split vein in boron deficient Citrus sinensis	Genetic regulation	10.1007/s00438-015-1024-8	Molecular Genetics and Genomics	G&E	Tissue	Leaf	Vascular Tissue	Microscope	Asia	China
2015	Morphological, Anatomical and Physiological Leaf Trait Plasticity of Sesleria nitida (Poaceae) in Open vs Shaded Conditions	Life phenomena	10.3161/15052249PJE2015.63.1.002	Polish Journal of Ecology	G&E	Tissue	Fruit	Plant Organs	Microscope	Europe	Italy
2015	Non-destructive Characterization of the Pulp of Different Kinds of Apples and Pears by Magnetic Resonance Imaging	Life phenomena	10.1007/s10341-010-0096-1	2015 International Conference on Electrical and Information Technologies (ICEIT)	G	Tissue	Fruit	Plant Organs	MRI	Africa	Morocco
2015	Opto-nanomechanical Spectroscopic Material Characterization	Life phenomena	10.1038/NNANO.2015.168	Nature Nanotechnology	G	subcellular	Others	Cell Wall	Microscope	North America	USA
2015	Phenotype and Transcriptome Analysis Reveals Chloroplast Development and Pigment Biosynthesis Together Influenced the Leaf Color Formation in Mutants of Anthurium andraeanum 'Sonate'	Genetic regulation	10.3389/fpls.2015.00139	Frontiers in Plant Science	G	Cell	Leaf	Tissue Types	TEM	Asia	China
2015	Phenotyping Analysis of Maize Stem Using Micro-computed Tomography at the Elongation and Tasseling Stages	Life phenomena	10.3389/fpls.2014.00790	Frontiers in Plant Science	G	Tissue	Root	Plant Organs	Microscope	Europe	France
2015	Polyploidization of Plumbago Auriculata Lam. in Vitro and Its Characterization Including Cold Tolerance	Stress resistance improved & Physiological metabolism	10.1093/aob/mcu247	Annals of Botany	G	Tissue	Others	Epidermal Tissue	Microscope	Europe	Germany
2015	QTL Mapping and Phenotypic Variation of Root Anatomical Traits in Maize (Zea Mays L.)	Genetic regulation	10.1007/s00122-014-2414-8	Theoretical and Applied Genetics	G	Tissue	Root	Plant Organs	Microscope	North America	USA
2015	Reinventing Heterosis Phenomenon through Deployment of Alien Introgression Lines in Rice (Oryza Sativa L.)	Genetic regulation	10.3964/j.issn.1000-0593(2014)12-3380-05	Spectroscopy and Spectral Analysis	G&E	Tissue	Fruit	Plant Organs	CT	Asia	China
2015	Seed Morphology of Some Silene L. (Caryophyllaceae) Species Collected from Turkey	Plant evolution and systematics	10.3906/bot-1307-35	Turkish Journal of Botany	G	Tissue	Seed	Plant Organs	SEM	Europe	Turkey
2015	Synthesis, Metabolism, and Systemic Transport of a Fluorinated Mimic of the Endogenous Jasmonate Precursor OPC-8:0	Physiological metabolism	10.1016/j.bbalip.2015.09.002	Biochimica et Biophysica Acta	G	Tissue	Leaf	Plant Organs	PET	Europe	Germany
2015	The Pattern of Lignin Deposition in the Cell Walls of Internodes During Barley (Hordeum Vulgare L.) Development	Life phenomena	10.1515/abcsb-2015-0017	Acta Biologica Cracoviensia Series Botanica	G	Tissue	Leaf	Plant Organs	Microscope	Europe	Croatia
2015	Vulnerability to Cavitation Differs Between Current-Year and Older Xylem: Non-Destructive Observation with a Compact MRI of Two Deciduous Diffuse-Porous Species	Physiological metabolism	10.1111/pce.12510	Plant, Cell & Environment	G	Tissue	Others	Vascular Tissue	MRI	Asia	Japan
2015	What Do Leaf Anatomy and Micro-Morphology Tell Us About the Psammophilous Pancratium Maritimum L. (Amaryllidaceae) in Response to Sand Dune Conditions?	Life phenomena	10.1016/j.flora.2015.03.001	Flora	G&E	Tissue	Leaf	Plant Organs	SEM	Europe	Italy
2015	X-Ray Computed Tomography to Study Rice (Oryza Sativa L.) Panicle Development	Life phenomena	10.1093/jxb/erv387	Journal of Experimental Botany	G	Tissue	Seed	Plant Organs	CT	Asia	India
2015	X-Ray Computed Tomography Uncovers Root-Root Interactions: Quantifying Spatial Relationships Between Interacting Root Systems in Three Dimensions	Life phenomena	10.3389/fpls.2015.00274	Frontiers in Plant Science	G	Tissue	Root	Plant Organs	CT	North America	USA
2016	A High-Throughput X-Ray Micro-Computed Tomography (μCT) Approach for Measuring Single Kernel Maize (Zea Mays L.) Volumes and Densities	Life phenomena	10.1016/j.jcs.2016.04.009	Journal of Cereal Science	G	Tissue	Root	Plant Organs	CT	Africa	South Africa
2016	Evolving technologies for growing, imaging and analyzing 3D root system architecture of crop plants	Life phenomena	10.1111/jipb.12456	Journal of Integrative Plant Biology	G&E	Tissue	Root	Plant Organs	CT	North America	USA
2016	Anatomical and Biochemical Analysis Reveal the Role of Anthocyanins in Flower Coloration of Herbaceous Peony	Physiological metabolism	10.1016/j.plaphy.2016.02.023	Plant Physiology and Biochemistry	G	Tissue	Flower	Plant Organs	Microscope	Asia	China
2016	Chemical Properties and Antioxidant Activity of a Water-Soluble Polysaccharide from Dendrobium Officinale	Physiological metabolism	10.1016/j.ijbiomac.2016.04.067	International Journal of Biological Macromolecules	G	Subcellular	Seed	Cell Organelles	AFM	Asia	China
2016	Developmental patterning and segregation of alkaloids in areca nut (seed of Areca catechu) revealed by magnetic resonance and mass spectrometry imaging	Life phenomena	10.1016/j.phytochem.2016.02.002	Phytochemistry	G	Tissue	Seed	Plant Organs	MRI	Asia	India
2016	Discovery of Natural Interspecific Hybrids Between Miscanthus Sacchariflorus and Miscanthus Sinensis in Southern Japan: Morphological Characterization, Genetic Structure, and Origin	Genetic regulation	10.1007/s12155-015-9683-1	Bioenergy Research	G	Tissue	Root	Plant Organs	CT	Asia	Japan
2016	Dynamic Precision Phenotyping Reveals Mechanism of Crop Tolerance to Root Herbivory	Genetic regulation	10.1104/pp.16.00735	Plant Physiology	G&E	Tissue	Root	Plant Organs	PET	Europe	Germany
2016	Evaluación morfoanatómica de hojas D de piña (Ananas comosus (L.) Merr. var. comosus) en respuesta a la implantación de dos sistemas de cultivo en Corrientes, Argentina	Plant evolution and systematics	10.15446/acag.v65n4.50560	Acta Agronómica	G&M	Tissue	Leaf	Plant Organs	Microscope	South America	Argentina
2016	Gas exchange and leaf anatomy of a C-3-CAM hybrid, Yucca gloriosa (Asparagaceae)	Physiological metabolism	10.1093/jxb/erv536	Journal of Experimental Botany	G	Tissue	Root	Vascular Tissue	Microscope	North America	USA
2016	Genetic Variability in Phosphorus Responses of Rice Root Phenotypes	Life phenomena & Physiological metabolism	10.1186/s12284-016-0102-9	Rice	G&E	Tissue	Root	Plant Organs	Microscope	North America	USA
2016	Genetic variation for aerenchyma and other root anatomical traits in durum wheat (Triticum durum Desf.)	Genetic regulation	10.1007/s10722-015-0279-6	Genetic Resources and Crop Evolution	G	Tissue	Root	Plant Organs	Microscope	Europe	Italy
2016	Imaging of Norway spruce early somatic embryos with the ESEM, Cryo-SEM and laser scanning microscope	Life phenomena	10.1016/j.micron.2016.02.011	Micron	G	Tissue	Others	Plant Organs	SEM	Europe	Czech
2016	Labyrinths, columns and cavities: new internal features of pollen grain walls in the Acanthaceae detected by FIB-SEM	Life phenomena	10.1007/s10265-015-0777-9	Journal of Plant Research	G	Tissue	Fruit	Plant Organs	SEM	Africa	South Africa
2016	Magnetic resonance imaging reveals functional anatomy and biomechanics of a living dragon tree	Others	10.1038/srep32685	Scientific Reports	G	Tissue	Seed	Vascular Tissue	MRI	Europe	Germany
2016	Microstructure analysis and detection of mealiness in 'Forelle' pear (Pyrus communis L.) by means of X-ray computed tomography	Life phenomena	10.1016/j.postharvbio.2016.06.006	Postharvest Biology and Technology	G&E	Tissue	Fruit	Plant Organs	CT	Africa	South Africa
2016	Non-destructive Characterisation and Quantification of the Effect of Conventional Oven and Forced Convection Continuous Tumble (FCCT) Roasting on the Three-dimensional Microstructure of Whole Wheat Kernels Using X-ray Micro-computed Tomography (mu CT)	Life phenomena	10.1016/j.jfoodeng.2016.04.015	Journal of Food Engineering	G&E	Tissue	Seed	Plant Organs	CT	Africa	South Africa
2016	Optimal Allocation of Leaf Epidermal Area for Gas Exchange	Plant evolution and systematics	10.1111/nph.13929	New Phytologist	G	Tissue	Root	Epidermal Tissue	Microscope	Europe	Netherlands
2016	Physiological and Transcriptome Analysis of a Yellow-Green Leaf Mutant in Birch (Betula Platyphylla x B. Pendula)	Genetic regulation	10.5344/ajev.2015.15003	American Journal of Enology and Viticulture	G	Tissue	Leaf	Vascular Tissue	Microscope	South America	Brazil
2016	Physiological Interaction between Rootstock-Scion: Effects on Xylem Vessels in Cabernet Sauvignon and Merlot Grapevines	Physiological metabolism	10.1111/pce.12785	Plant, Cell & Environment	G&E	subcellular	Flower	Cell Organelles	TEM	Europe	Bulgaria
2016	The Phylogenetic Significance of Leaf Anatomical Traits of Southern African Oxalis	Plant evolution and systematics	10.1186/s12862-016-0792-z	BMC Evolutionary Biology	G	Tissue	Seed	Plant Organs	Microscope	Africa	South Africa
2016	Widespread Flower Color Convergence in Solanaceae via Alternate Biochemical Pathways	Plant evolution and systematics	10.1111/nph.13576	New Phytologist	G	Tissue	Flower	Plant Organs	Microscope	North America	USA
2017	A Functional Imaging Study of Germinating Oilseed Rape Seed	Physiological metabolism	10.1111/nph.14736	New Phytologist	G	Tissue	Seed	Plant Organs	MRI	Europe	Germany
2017	A Maize Inbred Exhibits Resistance Against Western Corn Rootworm, Diabrotica Virgifera Virgifera	Stress resistance improved	10.1007/s10886-017-0904-2	Journal of Chemical Ecology	G&E	Tissue	Seed	Plant Organs	LAT	North America	USA
2017	Analysis of Cytomixis in Tobacco Microsporocytes with Confocal Laser Scanning Microscopy	Life phenomena	10.1007/s00709-016-0973-z	Protoplasma	G	Cell	Leaf	Plant Organs	CLSM	Europe	Russia
2017	Assessment of Bruise Volumes in Apples Using X-Ray Computed Tomography	Life phenomena	10.1016/j.postharvbio.2017.01.013	Postharvest Biology and Technology	G	Tissue	Fruit	Plant Organs	CT	Europe	Belgium
2017	Changes in Bamboo Fiber Subjected to Different Chemical Treatments and Freeze-Drying as Measured by Nanoindentation	Others	10.1007/s10086-016-1590-3	Journal of Wood Science	G&M	Cell	Others	Tissue Types	SEM	Asia	China
2017	Changes in Cell Wall Stiffness and Microstructure in Ultrasonically Treated Apple	Life phenomena	10.1016/j.jfoodeng.2016.10.028	Journal of Food Engineering	G	Subcellular	Root	Cell Wall	AFM	Europe	Poland
2017	Characterizations of Pickering Emulsions Stabilized by Starch Nanoparticles: Influence of Starch Variety and Particle Size	Others	10.1016/j.foodchem.2017.04.150	Food Chemistry	G	Cell	Others	Cell Organelles	CLSM	Asia	China
2017	Distribution and penetration of tung oil in wood studied by magnetic resonance microscopy	Plant evolution and systematics	10.1016/j.indcrop.2016.11.049	Industrial Crops and Products	G	Tissue	Stem	Plant Organs	MRI	Europe	Slovenia
2017	High-Resolution Field Emission Scanning Electron Microscopy (FESEM) Imaging of Cellulose Microfibril Organization in Plant Primary Cell Walls	Life phenomena	10.1017/S143192761701251X	Microscopy and Microanalysis	G	Subcellular	Others	Cell Wall	SEM	North America	USA
2017	In situ detection of the fracture behaviour of moso bamboo (Phyllostachys pubescens) by scanning electron microscopy	Others	10.1515/hf-2016-0003	Holzforschung	G&M	Tissue	Others	Tissue Types	SEM	Asia	China
2017	In Vivo Tracking of Copper-64 Radiolabeled Nanoparticles in Lactuca sativa	Physiological metabolism	10.1021/acs.est.7b03333	Environmental Science & Technology	G&E	Plant	Others	Plant Organs	PET+SEM+CT+TEM	North America	USA
2017	Investigation on water status and distribution in broccoli and the effects of drying on water status using NMR and MRI methods	Physiological metabolism	10.1016/j.foodres.2017.03.041	Food Research International	G	Tissue	Fruit	Plant Organs	MRI	Asia	China
2017	Live cell confocal laser imaging studies on the nuclear behavior during meiosis and ascosporogenesis in Morchella importuna under artificial cultivation	Others	10.1016/j.micron.2017.06.012	Micron	G	Cell	Stem	Plant Organs	CLSM	Asia	China
2017	Magnetic Resonance Studies of Wood Log-Drying Processes	Physiological metabolism	10.13073/FPJ-D-16-00037	Forest Products Journal	G&E	Tissue	Stem	Plant Organs	MRI	North America	Canada
2017	Micron-scale phenotyping quantification and three-dimensional microstructure reconstruction of vascular bundles within maize stalks based on micro-CT scanning	Life phenomena	10.1071/FP16117	Functional Plant Biology	G	Tissue	Stem	Plant Organs	CT	Asia	China
2017	Positron-emitting Tracer Imaging of Fluoride Transport and Distribution in Tea Plant	Physiological metabolism		Journal of the American Pomological Society	G&M	Tissue	Root	Vascular Tissue	LAT	North America	USA
2017	Quantification of Seed-Soil Contact of Sugar Beet (Beta Vulgaris) Using X-ray Computed Tomography	Life phenomena	10.1186/s13007-017-0220-4	Plant Methods	G&E	Tissue	Seed	Plant Organs	CT	Europe	UK
2017	Quantitative Mapping of Solute Accumulation in a Soil-Root System by Magnetic Resonance Imaging	Physiological metabolism	10.1002/2017WR020832	Water Resources Research	G&E	Tissue	Root	Plant Organs	MRI	Europe	Germany
2017	Selection for Oil Content During Soybean Domestication Revealed by X-ray Tomography of Ancient Beans	Physiological metabolism	10.1038/srep43595	Scientific Reports	G	Tissue	Seed	Plant Organs	CT	Asia	China
2017	Solute Transport Within Grape Berries Inferred from the Paramagnetic Properties of Manganese	Physiological metabolism	10.1071/FP16406	Functional Plant Biology	G	Tissue	Fruit	Plant Organs	MRI	Oceania	Australia
2017	Stomatal Closure, Basal Leaf Embolism, and Shedding Protect the Hydraulic Integrity of Grape Stems	Life phenomena & Physiological metabolism	10.1104/pp.16.01816	Plant Physiology	G&E	Tissue	Seed	Vascular Tissue	MRI	North America	USA
2017	Studying Microstructure and Microstructural Changes in Plant Tissues by Advanced Diffusion Magnetic Resonance Imaging Techniques	Life phenomena	10.1093/jxb/erx106	Journal of Experimental Botany	G	Tissue	Root	Vascular Tissue	MRI	Asia	Israel
2017	Use of High-Resolution X-Ray Micro-Computed Tomography for the Analysis of Internal Structural Changes in Maize Infected with Fusarium Verticillioides	Plant-microbe interactions	10.1007/s12161-017-0831-4	Food Analytical Methods	G&E	Tissue	Others	Plant Organs	CT	Africa	South Africa
2018	Allopolyploidization in Cucumis Contributes to Delayed Leaf Maturation with Repression of Redundant Homoeologous Genes	Genetic regulation	10.1111/tpj.13865	Plant Journal	G	subcellular	Leaf	Cell Organelles	TEM	Europe	Denmark
2018	Barley Lys3 Mutants Are Unique Amongst Shrunken-Endosperm Mutants in Having Abnormally Large Embryos	Genetic regulation	10.1016/j.jcs.2018.04.013	Journal of Cereal Science	G	Tissue	Seed	Plant Organs	CT	Europe	UK
2018	Changes in Phenotypic Variability of Two Tropiccal Woody Species Due to Short and Long-Term Exposure to Different Irradiances	Life phenomena	10.1590/1678-4499.2017229	Bragantia	G	Tissue	Seed	Tissue Types	Microscope	South America	Brazil
2018	Comparative Analyses of Anatomical Structure, Phytohormone Levels, and Gene Expression Profiles Reveal Potential Dwarfing Mechanisms in Shengyin Bamboo (Phyllostachys Edulis F. Tubaeformis)	Plant signal transduction	10.3390/ijms19061697	International Journal of Molecular Sciences	G	Tissue	Leaf	Vascular Tissue	Microscope	Asia	China
2018	Cryo-laser scanning confocal microscopy of diffusible plant compounds	Life phenomena	10.1186/s13007-018-0356-x	Plant Methods	G	Tissue	Fruit	Plant Organs	CLSM	Europe	France
2018	Effect of multiscale structural parameters on the mechanical properties of rice stems	Others	10.1016/j.jmbbm.2018.03.040	Journal of the Mechanical Behavior of Biomedical Materials	G	Tissue	Stem	Plant Organs	SEM	Asia	China
2018	Effects of copper and arsenic stress on the development of Norway spruce somatic embryos and their visualization with the environmental scanning electron microscope	Physiological metabolism	10.1016/j.nbt.2018.05.005	New Biotechnology	G&E	Tissue	Seed	Plant Organs	SEM	Europe	Czech
2018	Genetic analysis and fine mapping of a dominant dwarfness gene from wild rice (Oryza barthii)	Genetic regulation	10.1111/pbr.12553	Plant Breeding	G	Tissue	Stem	Plant Organs	Microscope	Asia	China
2018	High throughput phenotyping of morpho-anatomical stem properties using X-ray computed tomography in sorghum	Life phenomena	10.1186/s13007-018-0326-3	Plant Methods	G	Tissue	Stem	Plant Organs	CT	North America	USA
2018	High-throughput micro-phenotyping measurements applied to assess stalk lodging in maize (Zea mays L.)	Others	10.1186/s40659-018-0190-7	Biological Research	G	Tissue	Stem	Vascular Tissue	CT	Asia	China
2018	Hydraulic anatomy affects genotypic variation in plant water use and shows differential organ specific plasticity to drought in Sorghum bicolor	Stress resistance improved	10.1016/j.envexpbot.2018.08.025	Environmental and Experimental Botany	G	Tissue	Others	Vascular Tissue	Microscope	North America	USA
2018	Increased gibberellin levels enhance light capture efficiency in tobacco plants and promote dry matter accumulation	Plant signal transduction	10.1007/s40626-018-0118-1	Theoretical and Experimental Plant Physiology	G	Tissue	Stem	Plant Organs	Microscope	South America	Brazil
2018	Investigation on water distribution and state in tobacco leaves with stalks during curing by LF-NMR and MRI	Physiological metabolism	10.1080/07373937.2017.1415349	Drying Technology	G	Tissue	Fruit	Plant Organs	MRI	Asia	China
2018	Linking biofilm spatial structure to real-time microscopic oxygen decay imaging	Life phenomena+Physiological metabolism	10.1080/08927014.2017.1423474	Biofouling	G	Cell	Others	Cell Organelles	CLSM	North America	USA
2018	Micron-scale Phenotyping Techniques of Maize Vascular Bundles Based on X-ray Microcomputed Tomography	Life phenomena	10.3791/58501	JoVE	G	Tissue	Stem	Vascular Tissue	CT	Asia	China
2018	Morphological Modification in Wheat Seedlings Infected by Fusarium oxysporum	Plant-microbe interactions	10.1007/s10658-018-1470-3	European Journal of Plant Pathology	G&E	Plant	Root	Plant Organs	SEM	Asia	India
2018	Non-destructive Measurement of Soybean Leaf Thickness via X-ray Computed Tomography Allows the Study of Diel Leaf Growth Rhythms in the Third Dimension	Life phenomena	10.1007/s10265-017-0967-8	Journal of Plant Research	G	Tissue	Leaf	Plant Organs	CT	Europe	Switzerland
2018	Phenotypic and Genotypic Correlations for Wood Properties of Hybrid Poplar Clones of Southern Quebec	Others	10.3390/f9030140	Forests	G	Tissue	Stem	Plant Organs	Microscope	North America	Canada
2018	Probing the Surface of Living Diatoms with Atomic Force Microscopy: The Nanostructure and Nanomechanical Properties of the Mucilage Layer	Life phenomena	10.1186/s12284-018-0252-z	Rice	G&E	Tissue	Root	Plant Organs	LAT	North America	USA
2018	Progressive Drought Alters Architectural and Anatomical Traits of Rice Roots	Stress resistance improved	10.1186/s12284-018-0252-z	Rice	G&E	Tissue	Root	Plant Organs	LAT	North America	USA
2018	Prolonged Artificial Shade Affects Morphological, Anatomical, Biochemical and Ecophysiological Behavior of Young Olive Trees (cv. Arbosana)	Physiological metabolism	10.1016/j.scienta.2018.06.089	Scientia Horticulturae	G&E	Tissue	Leaf	Plant Organs	SEM+Microscope	Africa	Tunisia
2018	Quality Evaluation of 1-Methylcyclopropene Treated Japanese Apricot Using X-ray Computed Tomography	Others	10.3136/fstr.24.377	Food Science and Technology Research	G&M	Tissue	Fruit	Plant Organs	CT	Asia	Japan
2018	Research on Density Detection in Dendrocalamus Farinosus Based on Computer Tomography	Life phenomena	10.1139/cjfr-2018-0221	Canadian Journal of Forest Research	G	Tissue	Seed	Plant Organs	MRI	North America	Canada
2018	Response of Southeast Asian Rice Root Architecture and Anatomy Phenotypes to Drought Stress	Stress resistance improved+Genetic regulation	10.1016/j.jprot.2017.12.007	Journal of Proteomics	G&M	Tissue	Stem	Plant Organs	Microscope	Asia	China
2018	Root Order-based Traits of Manchurian Walnut & Larch and Their Plasticity Under Interspecific Competition	Plant evolution and systematics	10.1038/s41598-018-27832-0	Scientific Reports	G	Tissue	Stem	Plant Organs	Microscope	Asia	China
2018	Structural Variation Among Leaves in Aechmea Distichantha Lem. (Bromeliaceae) Rosettes, Considering Apical and Basal Differences	Life phenomena	10.1016/j.flora.2018.08.018	Flora	G	Tissue	Leaf	Plant Organs	Microscope + CT	South America	Brazil
2018	Sweet Cherry Softening Accompanied with Moisture Migration and Loss During Low-temperature Storage	Physiological metabolism	10.1002/jsfa.8843	Journal of the Science of Food and Agriculture	G&E	Tissue	Fruit	Plant Organs	MRI	Asia	China
2018	The Role of Lateral Roots in Bypass Flow in Rice (Oryza Sativa L.)	Physiological metabolism	10.3389/fmicb.2018.00441	Frontiers in Microbiology	G&M	Cell	Stem	Tissue Types	CLSM	Europe	Poland
2018	The Root System Architecture of Wheat Establishing in Soil Is Associated with Varying Elongation Rates of Seminal Roots: Quantification Using 4D Magnetic Resonance Imaging	Life phenomena	10.1007/s10535-017-0762-3	Biologia Plantarum	G	Tissue	Root	Plant Organs	Microscope	Asia	Israel
2018	Three-Dimensional Positron Emission Tomography/Computed Tomography Analysis of (NO3-)-N-13 Uptake and N-13 Distribution in Growing Kohlrabi	Physiological metabolism	10.1139/cjps-2017-0179	Canadian Journal of Plant Science	G	Tissue	Root	Plant Organs	CT	Asia	China
2018	Three-Dimensional Reconstruction of Maize Roots and Quantitative Analysis of Metaxylem Vessels Based on X-Ray Micro-Computed Tomography	Life phenomena		Fresenius Environmental Bulletin	G	Tissue	Seed	Plant Organs	CT	Asia	China
2018	Three-Dimensional Segmentation, Reconstruction and Phenotyping Analysis of Maize Kernel Based on Micro-CT Images	Life phenomena		Fresenius Environmental Bulletin	G	Tissue	Seed	Plant Organs	CT	Asia	China
2018	Transcriptome Profiling Provides Insights into Dormancy Release During Cold Storage of Lilium Pumilum	Genetic regulation	10.1186/s12864-018-4536-x	BMC Genomics	G&E	Cell	Others	Tissue Types	TEM	Asia	China
2018	Wheat Plant Selection for High Yields Entailed Improvement of Leaf Anatomical and Biochemical Traits Including Tolerance to Non-Optimal Temperature Conditions	Physiological metabolism	10.1007/s11120-018-0486-z	Photosynthesis Research	G	Tissue	Leaf	Plant Organs	Microscope	Asia	Azerbaijan
2019	12-Hydroxy-Jasmonoyl-L-Isoleucine Is an Active Jasmonate That Signals Through Coronatine Insensitive 1 and Contributes to the Wound Response in Arabidopsis	Physiological metabolism & Plant signal transduction	10.1093/pcp/pcz109	Plant and Cell Physiology	G	Tissue	Others	Epidermal Tissue	Microscope	North America	USA
2019	3D Morphological Processing for Wheat Spike Phenotypes Using Computed Tomography Images	Life phenomena	10.3390/rs11091110	Remote Sensing	G	Tissue	Fruit	Plant Organs	CT	Asia	China
2019	A Method for Characterizing the Panicle Traits in Rice Based on 3D Micro-Focus X-Ray Computed Tomography	Life phenomena	10.1016/j.compag.2019.104984	Computers and Electronics in Agriculture	G	Tissue	Root	Plant Organs	CT	Asia	China
2019	A Mutation in Waxy Gene Affects Amylose Content, Starch Granules and Kernel Characteristics of Barley (Hordeum Vulgare)	Genetic regulation	10.1111/pbr.12695	Plant Breeding	G	Cell	Seed	Cell Organelles	SEM	Asia	China
2019	Analysis and Detection of Decayed Blueberry by Low Field Nuclear Magnetic Resonance and Imaging	Others	10.1016/j.postharvbio.2019.110951	Postharvest Biology and Technology	G&E	Tissue	Fruit	Plant Organs	MRI	Asia	China
2019	Anatomical Structures of Alligator Weed (Alternanthera Philoxeroides) Suggest It Is Well Adapted to the Aquatic-Terrestrial Transition Zone	Plant evolution and systematics	10.1016/j.flora.2019.02.013	Flora	G	Tissue	Stem	Vascular Tissue	Microscope	Asia	China
2019	Brassinosteroids Facilitate Xylem Differentiation and Wood Formation in Tomato	Plant signal transduction & Genetic regulation	10.1007/s00425-019-03094-6	Planta	G	Tissue	Stem	Vascular Tissue	Microscope	Asia	South Korea
2019	C-4 Anatomy Can Evolve via a Single Developmental Change	Life phenomena	10.1111/ele.13191	Ecology Letters	G	Tissue	Leaf	Vascular Tissue	Microscope	Europe	UK
2019	Changes of Moisture Distribution and Migration in Fresh Ear Corn During Storage	Physiological metabolism	10.1016/S2095-3119(19)62715-2	Journal of Integrative Agriculture	G	Tissue	Fruit	Plant Organs	MRI+NMR	Asia	China
2019	Combination of Magnetic Resonance Imaging and Neutron Computed Tomography for Three-Dimensional Rhizosphere Imaging	Physiological metabolism	10.2136/vzj2018.09.0166	Vadose Zone Journal	G	Tissue	Root	Plant Organs	MRI	Europe	Germany
2019	Dynamic Analysis of Photosynthate Translocation Into Strawberry Fruits Using Non-invasive C-11-Labeling Supported With Conventional Destructive Measurements Using C-13-Labeling	Physiological metabolism	10.3389/fpls.2018.01946	Frontiers in Plant Science	G&E	Tissue	Fruit	Plant Organs	PET	Asia	Japan
2019	Early diagnosis of ploidy status in doubled haploid production of maize by stomata length and flow cytometry measurements	Life phenomena	10.1111/pbr.12694	Plant Breeding	G	Tissue	Leaf	Epidermal Tissue	Microscope	Europe	Germany
2019	Effects of Water Leaching on the Ash Sintering Problems of Wheat Straw	Others	10.3390/en12030387	Energies	G&E	Tissue	Leaf	Plant Organs	SEM	Asia	China
2019	Fine mapping of a novel yellow-green leaf 14 (ygl14) mutant in rice	Genetic regulation	10.1007/s10681-019-2424-3	Euphytica	G	Tissue	Leaf	Plant Organs	Microscope	Asia	China
2019	Functional-structural root-system model validation using a soil MRI experiment	Physiological metabolism	10.1093/jxb/erz060	Journal of Experimental Botany	G	Tissue	Root	Plant Organs	MRI	Europe	Belgium
2019	Imaging Salt Uptake Dynamics in Plants Using PET	Stress resistance improved	10.1038/s41598-019-54781-z	Scientific Reports	G&E	Plant	Others	Plant Organs	PET	North America	USA
2019	Impact of soil puddling intensity on the root system architecture of rice (Oryza sativa L.) seedlings	Life phenomena	10.1016/j.still.2019.05.022	Soil & Tillage Research	G&E	Tissue	Root	Plant Organs	CT	Asia	China
2019	Induced water stress affects seed germination response and root anatomy in Robinia pseudoacacia (Fabaceae)	Stress resistance improved	10.1007/s00468-019-01885-8	Trees-Structure and Function	G&E	Tissue	Root	Plant Organs	Microscope	Europe	Italy
2019	Influence of spatial structure on properties of rice kernel as compared with its flour and starch in limited water	Life phenomena	10.1016/j.lwt.2019.04.021	LWT - Food Science and Technology	G	Cell	Seed	Cell Organelles	SEM	Asia	China
2019	Laser ablation tomography for visualization of root colonization by edaphic organisms	Stress resistance improved	10.1093/jxb/erz271	Journal of Experimental Botany	G&E	Tissue	Root	Plant Organs	LAT	North America	USA
2019	Laser ablation tomography for visualization of root colonization by edaphic organisms		10.1093/jxb/erz271	Journal of Experimental Botany	G&E	Tissue	Root	Plant Organs	LAT	North America	USA
2019	Leaf anatomical adaptations have central roles in photosynthetic acclimation to humidity	Physiological metabolism	10.1093/jxb/erz238	Journal of Experimental Botany	G&E	Tissue	Leaf	Epidermal Tissue	Microscope	Asia	China
2019	Measuring the transverse Young's modulus of maize rind and pith tissues	Others	10.1016/j.jbiomech.2018.12.028	Journal of Biomechanics	G	Tissue	Stem	Plant Organs	CT	North America	USA
2019	Modulation of Auxin Signalling through DIAGETROPICA and ENTIRE Differentially Affects Tomato Plant Growth via Changes in Photosynthetic and Mitochondrial Metabolism	Plant signal transduction	10.1111/pce.13413	Plant, Cell & Environment	G	Tissue	Leaf	Epidermal Tissue	Microscope	South America	Brazil
2019	Morpho-Densitometric Traits for Quinoa (Chenopodium quinoa Willd.) Seed Phenotyping by Two X-Ray Micro-CT Scanning Approaches	Life phenomena	10.1016/j.jcs.2019.102829	Journal of Cereal Science	G	Tissue	Seed	Plant Organs	CT	Europe	Italy
2019	Morpho-densitometric Traits for Quinoa (Chenopodium quinoa Willd.) Seed Phenotyping by Two X-ray Micro-CT Scanning Approaches	Life phenomena	10.1016/j.jcs.2019.102829	Journal of Cereal Science	G	Tissue	Seed	Plant Organs	CT	Europe	Italy
2019	Morphological Analysis on Comparison of Organic and Chemical Fertilizers on Grain Quality of Rice at Different Planting Densities	Others	10.1080/1343943X.2019.1657777	Plant Production Science	G&M	Cell	Seed	Cell Organelles	SEM	Asia	Japan
2019	Multiple Transcriptional Factors Control Stomata Development in Rice	Genetic regulation	10.1111/nph.15766	New Phytologist	G	subcellular	Leaf	Cell Wall	CLSM	Asia	China
2019	Multiscale NMR Investigations of Two Anatomically Contrasted Genotypes of Sorghum under Watered Conditions and During Drought Stress	Life phenomena & Stress resistance improved	10.1002/mrc.4905	Magnetic Resonance in Chemistry	G&E	Tissue	Stem	Vascular Tissue	NMR+MRI	Europe	France
2019	Non-destructive Porosity Mapping of Fruit and Vegetables Using X-ray CT	Others	10.1016/j.postharvbio.2018.12.016	Postharvest Biology and Technology	G	Tissue	Fruit	Plant Organs	CT	Europe	Belgium
2019	Optimized Nitrogen Management Enhances Lodging Resistance of Rice and Its Morpho-anatomical, Mechanical, and Molecular Mechanisms	Life phenomena & Genetic regulation	10.1038/s41598-019-56620-7	Scientific Reports	G&M	Tissue	Stem	Plant Organs	Microscope	Asia	China
2019	Overexpression of OsAGO1b Induces Adaxially Rolled Leaves by Affecting Leaf Abaxial Sclerenchymatous Cell Development in Rice	Genetic regulation	10.1186/s12284-019-0323-9	Rice	G	Tissue	Leaf	Plant Organs	Microscope	Asia	China
2019	Phenotypic Plasticity in the Structure of Fine Adventitious Metasequoia glyptostroboides Roots Allows Adaptation to Aquatic and Terrestrial Environments	Life phenomena	10.3390/plants8110501	Plants	G&E	Tissue	Root	Plant Organs	Microscope	Asia	China
2019	Photosynthesis Capacity Diversified by Leaf Structural and Physiological Regulation between Upland and Lowland Switchgrass in Different Growth Stages	Others	10.3390/f10020120	Forests	G	Tissue	Leaf	Plant Organs	Microscope	Asia	China
2019	Physiological Significance of Isoprenoids and Phenylpropanoids in Drought Response of Arundinoideae Species with Contrasting Habitats and Metabolism	Stress resistance improved	10.1093/treephys/tpy131	Tree Physiology	G&E	Tissue	Leaf	Vascular Tissue	PET	Europe	Belgium
2019	Reduced Root Cortical Cell File Number Improves Drought Tolerance in Maize	Stress resistance improved	10.1111/pbr.12692	Plant Breeding	G	Tissue	Flower	Plant Organs	Microscope	Asia	India
2019	Root Cortical Anatomy Is Associated with Differential Pathogenic and Symbiotic Fungal Colonization in Maize	Plant-microbe interactions	10.1111/pce.13615	Plant, Cell & Environment	G&E	Tissue	Root	Tissue Types	Microscope	North America	USA
2019	Simulation and Experimental Studies of Heat and Mass Transfer in Corn Kernel During Hot Air Drying	Physiological metabolism	10.1016/j.fbp.2019.08.006	Food and Bioproducts Processing	G&E	Tissue	Seed	Plant Organs	MRI	Asia	China
2019	Structural and Chemical Characterization of Rice and Potato Starch Granules Using Microscopy and Spectroscopy	Physiological metabolism	10.1002/jemt.23160	Microscopy Research and Technique	G	Cell	Seed	Cell Organelles	SEM	Asia	India
2019	The Application of Magnetic Resonance Imaging (MRI) to the Examination of Plant Tissues and Water Barriers	Life phenomena & Physiological metabolism	10.1556/018.69.2018.4.5	Acta Biologica Hungarica	G	Tissue	Fruit	Plant Organs	MRI	Europe	Hungary
2019	The Microstructure and Mechanical Properties of Poplar Catkin Fibers Evaluated by Atomic Force Microscope (AFM) and Nanoindentation	Life phenomena & Physiological metabolism	10.3390/f10110938	Forests	G	Subcellular	Leaf	Cell Organelles	AFM	Asia	China
2019	Time-Domain NMR Applied to Sitophilus Zeamais Motschulsky/Wheat Detection	Plant-microbe interactions	10.1021/acs.jafc.9b04007	Journal of Agricultural and Food Chemistry	G	Tissue	Seed	Plant Organs	MRI	Asia	China
2019	Trait Divergence, Not Plasticity, Determines the Success of a Newly Invasive Plant	Stress resistance improved & Genetic regulation	10.1093/aob/mcy200	Annals of Botany	G	Tissue	Leaf	Epidermal Tissue	Microscope	North America	USA
2019	Unearthing Root Growth Dynamics through 3D Time-Lapse Imaging	Life phenomena	10.1105/tpc.19.00417	The Plant Cell	G	Tissue	Root	Plant Organs	MRI	North America	USA
2019	Use of Atomic Force Microscopy to Measure Mechanical Properties and Turgor Pressure of Plant Cells and Plant Tissues	Others	10.3791/59674	JoVE	G	Cell	Seed	Cell Organelles	AFM	Europe	France
2019	Use of X-Ray Micro Computed Tomography Imaging to Analyze the Morphology of Wheat Grain Through Its Development	Life phenomena	10.1186/s13007-019-0468-y	Plant Methods	G	Tissue	Fruit	Plant Organs	CT	Europe	France
2019	Using Low-Field NMR and MRI to Characterize Water Status and Distribution in Modified Wood During Water Absorption	Physiological metabolism	10.1515/hf-2018-0293	Holzforschung	G	Tissue	Stem	Plant Organs	MRI	Asia	China
2019	Xylem Water Distribution in Woody Plants Visualized with a Cryo-Scanning Electron Microscope	Physiological metabolism	10.3791/59154	JoVE	G	Tissue	Stem	Vascular Tissue	SEM	Asia	Japan
2020	3D Electron Microscopy Gives a Clue: Maize Zein Bodies Bud From Central Areas of ER Sheets	Life phenomena & Physiological metabolism	10.3389/fpls.2020.00809	Frontiers in Plant Science	G	Subcellular	Bud	Cell Organelles	SEM	Europe	Austria
2020	3D Revelation of Phenotypic Variation, Evolutionary Allometry, and Ancestral States of Corolla Shape: A Case Study of Clade Corytholoma (Subtribe Ligeriinae, Family Gesneriaceae)	Life phenomena	10.1093/gigascience/giz155	Gigascience	G	Tissue	Others	Plant Organs	CT	Asia	China
2020	3D Visualization and Volume-Based Quantification of Rice Chalkiness in Vivo by Using High Resolution Micro-CT	Life phenomena	10.1186/s12284-020-00429-w	Rice	G	Tissue	Seed	Plant Organs	CT	Asia	China
2020	Anatomical, Physiological and Allometric Contrasts of the Cerrado Tree Dalbergia Miscolobium in Full Sun and Shade Environments	Life phenomena & Plant evolution and systematics	10.2989/20702620.2019.1649348	Southern Forests-a Journal of Forest Science	G&E	Tissue	Leaf	Plant Organs	Microscope	South America	Brazil
2020	Arabinoxylan, Beta-Glucan and Pectin in Barley and Malt Endosperm Cell Walls: A Microstructure Study Using CLSM and Cryo-SEM	Life phenomena & Physiological metabolism	10.1111/tpj.14816	Plant Journal	G	Cell	Others	Cell Wall	CLSM	Europe	Belgium
2020	Automated Seed Testing by 3D X-Ray Computed Tomography	Life phenomena	10.15258/sst.2020.48.1.10	Seed Science and Technology	G	Tissue	Seed	Plant Organs	CT	Europe	Germany
2020	Characterization and Map-Based Cloning of miniature2-m1 , a Gene Controlling Kernel Size in Maize	Genetic regulation	10.1016/S2095-3119(19)62797-8	Journal of Integrative Agriculture	G	Tissue	Seed	Plant Organs	SEM	Asia	China
2020	Common Buckwheat-Resistant Starch as a Suitable Raw Material for Food Production: A Structural and Physicochemical Investigation	Life phenomena & Physiological metabolism	10.1016/j.ijbiomac.2019.12.116	International Journal of Biological Macromolecules	G&E	Cell	Seed	Cell Organelles	SEM	Asia	China
2020	Comparative Assessment of Pollen Micromorphology of Salvia Assurgens (Lamiaceae), an Endemic Sage from Mexico	Plant evolution and systematics	10.11646/phytotaxa.458.3.1	Phytotaxa	G	Tissue	Stem	Plant Organs	SEM	North America	Mexico
2020	Comparison of Manganese Uptake and Transport of Maize Seedlings by Mini-PET Camera	Life phenomena	10.1016/j.apradiso.2020.109127	Applied Radiation and Isotopes	G&E	Plant	Others	Plant Organs	PET	Europe	Hungary
2020	Constructing functional cuticles: analysis of relationships between cuticle lipid composition, ultrastructure and water barrier function in developing adult maize leaves	Life phenomena	10.1093/aob/mcz143	Annals of Botany	G	Tissue	Leaf	Plant Organs	TEM	North America	Canada
2020	Drought and heat stress tolerance screening in wheat using computed tomography	Stress resistance improved	10.1186/s13007-020-00565-w	Plant Methods	G&E	Tissue	Fruit	Plant Organs	CT	Oceania	Australia
2020	Dynamics of xylem and phloem sap flow in an outdoor zelkova tree visualized by magnetic resonance imaging	Life phenomena	10.1093/treephys/tpz120	Tree Physiology	G	Tissue	Stem	Vascular Tissue	MRI	Asia	Japan
2020	Functional and Structural Leaf Plasticity Determine Photosynthetic Performances during Drought Stress and Recovery in Two Platanus orientalis Populations from Contrasting Habitats	Life phenomena & Stress resistance improved	10.3390/ijms21113912	International Journal of Molecular Sciences	G&E	Tissue	Leaf	Epidermal Tissue	Microscope	Europe	Italy
2020	Genetic control of root anatomical plasticity in maize	Stress resistance improved & Genetic regulation	10.1002/tpg2.20003	Plant Genome	G&E	Tissue	Root	Plant Organs	LAT	North America	USA
2020	Genome-Wide Association Study of Wood Anatomical and Morphological Traits inPopulus trichocarpa	Genetic regulation	10.3389/fpls.2020.545748	Frontiers in Plant Science	G	Tissue	Leaf	Epidermal Tissue	Microscope	North America	USA
2020	Genomic analyses of the crosstalk between gibberellins and brassinosteroids metabolisms in tea plant (Camellia sinensis (L.) O. Kuntze)	Plant signal transduction	10.1016/j.scienta.2020.109368	Scientia Horticulturae	G	Tissue	Leaf	Plant Organs	Microscope	Asia	China
2020	Identification and characterization of the stunted sterile (ss) mutant in rice	Genetic regulation	10.1007/s13258-020-00954-4	Genes & Genomics	G	Tissue	Leaf	Plant Organs	Microscope	Asia	South Korea
2020	Induced Mutagenesis Enhances Lodging Resistance and Photosynthetic Efficiency of Kodomillet (Paspalum Scrobiculatum)	Genetic regulation	10.3390/agronomy10020227	Agronomy	G&E	Tissue	Root	Plant Organs	Microscope	Asia	India
2020	Investigation of the Maturity Changes of Cherry Tomato Using Magnetic Resonance Imaging	Others	10.3390/app10155188	Applied Sciences	G	Tissue	Fruit	Plant Organs	MRI	Asia	Japan
2020	Investigation on moisture migration, microstructure and quality changes of fresh-cut apple during storage	Physiological metabolism	10.1111/ijfs.14631	International Journal of Food Science and Technology	G&E	Tissue	Stem	Plant Organs	MRI	Asia	China
2020	Involvement of a truncated MADS-box transcription factor ZmTMM1 in root nitrate foraging	Genetic regulation	10.1093/jxb/eraa116	Journal of Experimental Botany	G&E	Tissue	Root	Plant Organs	Microscope	Asia	China
2020	Leaf morpho-anatomical diversity analysis in mandarin (Citrus reticulataBlanco) genotypes using scanning electron microscopy	Genetic regulation	10.1007/s10722-020-00972-x	Genetic Resources and Crop Evolution	G	Tissue	Leaf	Plant Organs	SEM & Microscope	Asia	India
2020	Leaf structure and seed histochemistry analyses provided structural insights into the improved yield and quality of tree peony seed under light shading conditions	Life phenomena & Physiological metabolism	10.1038/s41598-020-61366-8	Scientific Reports	G&E	Tissue	Leaf	Plant Organs	Microscope	Asia	China
2020	Maize haploid recognition study based on nuclear magnetic resonance spectrum and manifold learning	Genetic regulation	10.1016/j.compag.2020.105219	Computers and Electronics in Agriculture	G	Tissue	Seed	Plant Organs	NMR+MRI	Asia	China
2020	Micro-CT imaging of tomato seeds: Predictive potential of 3D morphometry on germination	Life phenomena	10.1016/j.biosystemseng.2020.09.003	Biosystems Engineering	G	Tissue	Seed	Plant Organs	CT	Europe	Italy
2020	Microscopic and spectroscopic characterization of rice and corn starch	Life phenomena	10.1002/jemt.23437	Microscopy Research and Technique	G	Cell	Seed	Cell Organelles	SEM	Asia	India
2020	Morphological Characterization of Hypnaceae (Bryopsida, Hypnales): Investigating Four Genera from Western Himalayas by Using LM and SEM Techniques	Plant evolution and systematics	10.1002/jemt.23458	Microscopy Research and Technique	G	Plant	Others	Plant Organs	SEM	Asia	Pakistan
2020	Non-destructive 3D Geometric Modeling of Maize Root-stubble In-situ via X-ray Computed Tomography	Others	10.25165/j.ijabe.20201303.5268	International Journal of Agricultural and Biological Engineering	G	Tissue	Root	Plant Organs	CT	Asia	China
2020	Nondestructive 3D Image Analysis Pipeline to Extract Rice Grain Traits Using X-Ray Computed Tomography	Life phenomena	10.34133/2020/3414926	Plant Phenomics	G	Tissue	Seed	Plant Organs	CT	Asia	China
2020	Nondestructive Internal Quality Inspection of Pear Fruit by X-ray CT Using Machine Learning	Others	10.1016/j.foodcont.2020.107170	Food Control	G	Tissue	Fruit	Plant Organs	CT	Europe	Belgium
2020	Overcoming Interspecific Barriers in Sorghum and Molecular Characterization of the Derivatives	Genetic regulation	10.1111/pbr.12831	Plant Breeding	G	Tissue	Leaf	Plant Organs	Microscope	Asia	India
2020	Pearprocess: A New Phenotypic Tool for Stone Cell Trait Evaluation in Pear Fruit	Life phenomena	10.1016/S2095-3119(20)63193-8	Journal of Integrative Agriculture	G	Cell	Fruit	Tissue Types	CLSM	Asia	China
2020	Phenotypic Plasticity in the Structure of Fine Adventitious Metasequoia Glyptostroboides Roots Allows Adaptation to Aquatic and Terrestrial Environments	Life phenomena	10.1186/s13007-019-0549-y	Plant Methods	G	Tissue	Root	Vascular Tissue	CT	Asia	China
2020	PHO1 Expression in Guard Cells Mediates the Stomatal Response to Abscisic Acid in Arabidopsis	Plant single transduction & Genetic regulation	10.1071/FP19086	Functional Plant Biology	G	Cell	Leaf	Tissue Types	SEM	Asia	China
2020	Plasticity of Root Anatomy during Domestication of a Maize-Teosinte Derived Population	Genetic regulation & Plant evolution and systematics	10.1007/s11240-019-01729-w	Plant Cell, Tissue and Organ Culture	G&E	Tissue	Leaf	Epidermal Tissue	Microscope	Asia	China
2020	Pore Size Regulates Operating Stomatal Conductance, While Stomatal Densities Drive the Partitioning of Conductance between Leaf Sides	Genetic regulation	10.1002/jsfa.10367	Journal of the Science of Food and Agriculture	G&E	Tissue	Root	Plant Organs	PET	Asia	China
2020	Quantitative Imaging of Sodium Concentrations in Soil-Root Systems Using Magnetic Resonance Imaging (MRI)	Stress resistance improved	10.1007/s11104-020-04628-8	Plant and Soil	G	Tissue	Fruit	Plant Organs	MRI	Asia	Israel
2020	Root Anatomical Phenotypes Related to Growth Under Low Nitrogen Availability in Maize (Zea Mays L.) Hybrids	Others	10.1093/jxb/eraa165	Journal of Experimental Botany	G	Tissue	Root	Plant Organs	LAT	Europe	UK
2020	Root Anatomical Traits Contribute to Deeper Rooting of Maize Under Compacted Field Conditions	Life phenomena	10.1093/jxb/eraa165	Journal of Experimental Botany	G&E	Tissue	Root	Plant Organs	LAT	North America	USA
2020	Semicompact Canopy Form in Mixoploid Plants Differentiated from the Endosperm of Pyrus Communis cv. Natanzi: Evidence from Flow Cytometric Analysis and Anatomical and Morphological Traits	Physiological metabolism	10.1111/aab.12633	Annals of Applied Biology	G	Tissue	Leaf	Epidermal Tissue	Microscope	Asia	Iran
2020	Silencing of the MADS-Box Gene SlMADS83 Enhances Adventitious Root Formation in Tomato Plants	Genetic regulation	10.1007/s00344-019-10035-w	Journal of Plant Growth Regulation	G	Tissue	Others	Plant Organs	Microscope	Asia	China
2020	Spectral Phenotyping of Physiological and Anatomical Leaf Traits Related to Maize Water Status	Stress resistance improved	10.1104/pp.20.00577	Plant Physiology	G&E	Tissue	Leaf	Plant Organs	Microscope	North America	USA
2020	Strigolactones Control Root System Architecture and Tip Anatomy in Solanum Lycopersicum L. Plants under P Starvation	Stress resistance improved	10.3390/plants9050612	Plants	G&M	Tissue	Root	Plant Organs	Microscope	Europe	UK
2020	Study on Water Absorption Kinetics of Black Beans During Soaking	Physiological metabolism	10.1016/j.jfoodeng.2020.110030	Journal of Food Engineering	G&E	Tissue	Seed	Plant Organs	MRI	Asia	China
2020	Studying In Vivo Dynamics of Xylem-transported (CO2)-C-11 Using Positron Emission Tomography	Physiological metabolism	10.1093/treephys/tpaa048	Tree Physiology	G&E	Tissue	Stem	Vascular Tissue	PET	Europe	Belgium
2020	The Development of Paeonia Ostii Seeds and Oil Quality Formation	Life phenomena	10.21273/HORTSCI15074-20	HortScience	G	Tissue	Leaf	Plant Organs	MRI	Asia	China
2020	The process of seed maturation is influenced by mechanical constraints	Life phenomena	10.1111/nph.16815	New Phytologist	G	Tissue	Stem	Plant Organs	MRI	Europe	Germany
2020	Three-Dimensional Ultrastructural Change of Chloroplasts in Rice Mesophyll Cells Responding to Salt Stress	Stress resistance improved & Life phenomena	10.1093/aob/mcz192	Annals of Botany	G&E	Cell	Leaf	Tissue Types	SEM	Asia	Japan
2020	Tracking Host Infection and Reproduction of Peronospora Salviae-officinalis Using an Improved Method for Confocal Laser Scanning Microscopy	Plant-microbe interactions	10.1111/ppa.13173	Plant Physiology	G	Cell	Others	Plant Organs	CLSM	Europe	Germany
2020	Transcriptomic and Anatomic Profiling Reveal the Germination Process of Different Wheat Varieties in Response to Waterlogging Stress	Stress resistance improved & Genetic regulation	10.1186/s12863-020-00901-y	BMC Genetics	G	Tissue	Seed	Plant Organs	Microscope	Asia	China
2020	Understanding the Formation of Heartwood in Larch Using Synchrotron Infrared Imaging Combined with Multivariate Analysis and Atomic Force Microscope Infrared Spectroscopy	Physiological metabolism	10.3389/fpls.2019.01701	Frontiers in Plant Science	G	Tissue	Stem	Plant Organs	AFM	Europe	Denmark
2020	Variability of Morphological and Anatomical Characteristics of Serbian Spruce (Picea Omorika /PANC./ Purkyne) Needles of Natural Population Located in the Miliesecka River Canyon	Plant evolution and systematics	10.2298/GENSR2003235P	Genetika	G	Tissue	Leaf	Plant Organs	SEM	Europe	Serbia
2020	Variations Introduced in Sorghum Through Pollination with Maize	Genetic regulation	10.18520/cs/v119/i9/1540-1548	Current Science	G	Tissue	Flower	Plant Organs	Microscope	Asia	India
2020	Visualising Spatio-Temporal Distributions of Assimilated Carbon Translocation and Release in Root Systems of Leguminous Plants	Physiological metabolism	10.1038/s41598-020-65668-9	Scientific Reports	G&E	Tissue	Stem	Plant Organs	PET	Asia	Japan
2021	A Comparative Study on Phenotypic Plasticity of Seven Urban Street Tree Species in Two Contrasting Environments	Stress resistance improved	10.15244/pjoes/122613	Polish Journal of Environmental Studies	G&E	Tissue	Leaf	Epidermal Tissue	Microscope	Asia	China
2021	A Deep Learning-Integrated Micro-CT Image Analysis Pipeline for Quantifying Rice Lodging Resistance-Related Traits	Life phenomena	10.1016/j.xplc.2021.100165	Plant Communications	G	Tissue	Seed	Vascular Tissue	CT	Asia	China
2021	A Novel Non-Destructive Detection of Deteriorative Dried Longan Fruits Using Machine Learning Algorithms Based on Low Field Nuclear Magnetic Resonance	Plant-microbe interactions	10.1007/s11694-021-01190-4	Journal of Food Measurement and Characterization	G	Tissue	Stem	Plant Organs	MRI	Asia	China
2021	An Automatic Non-Invasive Classification for Plant Phenotyping by MRI Images: An Application for Quality Control on Cauliflower at Primary Meristem Stage	Stress resistance improved	10.1016/j.compag.2021.106303	Computers and Electronics in Agriculture	G	Tissue	Fruit	Plant Organs	MRI	Europe	France
2021	Anatomical Structures of Nitraria Spp. Leaves from Different Habitats in Southern Xinjiang, China	Life phenomena	10.1080/10807039.2020.1761244	Human and Ecological Risk Assessment	G&E	Tissue	Leaf	Plant Organs	Microscope	Asia	China
2021	Beech Wood Shrinkage Observed at the Micro-Scale by a Time Series of X-Ray Computed Tomographs (μ XCT)	Life phenomena	10.1515/hf-2012-0100	Plant and Soil	G	Tissue	Stem	Plant Organs	CT	North America	USA
2021	Comparative Anatomical and Transcriptomic Analyses of the Color Variation of Leaves in Aquilaria Sinensis	Genetic regulation	10.7717/peerj.11586	PeerJ	G	Tissue	Others	Plant Organs	microscope	Asia	China
2021	Comparative Ultrastructure of Trichomes on Various Organs of Rosa Roxburghii	Genetic regulation	10.1002/jemt.23765	Microscopy Research and Technique	G	Tissue	Others	Epidermal Tissue	TEM	Asia	China
2021	Complementation of the tomato HWS gene with its Arabidopsis counterpart demonstrates conservation of the gene function between both species	Genetic regulation	10.5511/plantbiotechnology.21.0729a	Plant Biotechnology	G	Tissue	Flower	Plant Organs	Microscope	Asia	Japan
2021	Confocal microscopy reveals alterations of thylakoids in Limnospira fusiformis during prophage induction	Plant-microbe interactions	10.1007/s00709-021-01656-8	Protoplasma	G	Cell	Others	Cell Organelles	CLSM	Oceania	Australia
2021	Conserved LBL1-ta-siRNA and miR165/166-RLD1/2 modules regulate root development in maize	Genetic regulation	10.1242/dev.190033	Development	G	Tissue	Root	Plant Organs	Microscope	Asia	India
2021	Continuous monitoring of plant sodium transport dynamics using clinical PET	Life phenomena & Physiological metabolism	10.1186/s13007-021-00707-8	Plant Methods	G&E	Plant	Others	Plant Organs	PET	Oceania	Australia
2021	Determination of texture properties of banana fruit cells with an atomic force microscope: A case study on elastic modulus and stiffness	Others	10.1111/jtxs.12594	Journal of Texture Studies	G	Subcellular	Others	Cell Organelles	AFM	Asia	Iran
2021	Developing a system for in vivo imaging of maize roots containing iodinated contrast media in soil using synchrotron XCT and XRF	Life phenomena	10.1007/s11104-020-04784-x	Plant and Soil	G	Tissue	Root	Plant Organs	CT	Europe	UK
2021	Development of a dynamic imaging method for gravitropism in pea sprouts using clinical magnetic resonance imaging system	Life phenomena	10.5511/plantbiotechnology.20.1020a	Plant Biotechnology	G&E	Plant	Others	Plant Organs	MRI	Asia	Japan
2021	Evaluating the effect of aging process on the physicochemical characteristics of rice seeds by low field nuclear magnetic resonance and its imaging technique	Physiological metabolism	10.1016/j.jcs.2021.103190	Journal of Cereal Science	G&E	Tissue	Seed	Plant Organs	MRI	Asia	China
2021	Exogenous implication of seismic stress in attenuation of in vitro induced morpho-anatomical aberrations in Hemidesmus indicus (L.) R. Br. ex Schult	Stress resistance improved	10.1016/j.sajb.2020.09.011	South African Journal of Botany	G&E	Tissue	Leaf	Plant Organs	microscope	Asia	India
2021	Genetic, anatomical, and environmental patterns related to pod shattering resistance in domesticated cowpea [Vigna unguiculata (L.) Walp]	Stress resistance improved	10.1093/jxb/erab259	Journal of Experimental Botany	G	Tissue	Fruit	Plant Organs	Microscope	North America	USA
2021	Genome-wide association studies provide insights into the genetic determination of fruit traits of pear	Genetic regulation	10.1038/s41467-021-21378-y	Nature Communications	G	Tissue	Fruit	Tissue Types	Microscope	Asia	China
2021	Higher needle anatomic plasticity is related to better water-use efficiency and higher resistance to embolism in fast-growingPinus pinasterfamilies under water scarcity	Life phenomena & Plant evolution and systematics	10.1007/s00468-020-02034-2	Trees-Structure and Function	G&E	Tissue	Leaf	Vascular Tissue	Microscope	Europe	France
2021	High-resolution 3D phenotyping of the grapevine root system using X-ray Computed Tomography	Stress resistance improved	10.5073/vitis.2021.60.21-27	Vitis	G	Tissue	Root	Plant Organs	CT	Europe	UK
2021	Increase in Phloem Area in the Tomato hawaiian skirt Mutant Is Associated with Enhanced Sugar Transport	Genetic regulation	10.3390/genes12060932	Genes	G	Tissue	Stem	Vascular Tissue	Microscope	Asia	Japan
2021	Inhibition effect of three common proanthocyanidins from grape seeds, peanut skins and pine barks on maize starch retrogradation	Physiological metabolism	10.1016/j.carbpol.2020.117172	Carbohydrate Polymers	G&M	Cell	Seed	Cell Organelles	SEM	Asia	China
2021	Interspecific variation of seed morphological and micro-morphological traits in the genusVicia(Fabaceae)	Life phenomena	10.1002/jemt.23592	Microscopy Research and Technique	G	Tissue	Seed	Tissue Types	SEM	Asia	South Korea
2021	Kernel position effects of grain morphological characteristics by X-ray micro-computed tomography (mu CT)	Others	10.25165/j.ijabe.20211402.6039	International Journal of Agricultural and Biological Engineering	G	Tissue	Seed	Plant Organs	CT	Asia	China
2021	Leaf photosynthetic and anatomical insights into mechanisms of acclimation in rice in response to long-term fluctuating light	Physiological metabolism	10.1111/pce.13954	Plant, Cell & Environment	G&E	Tissue	Leaf	Epidermal Tissue	SEM	Asia	China
2021	Leaf photosynthetic plasticity does not predict biomass responses to growth irradiance in rice	Life phenomena	10.1111/ppl.13564	Physiologia Plantarum	G&E	Tissue	Leaf	Plant Organs	Microscope	Asia	China
2021	Maize root responses to drought stress depend on root class and axial position	Stress resistance improved	10.1007/s10265-021-01348-7	Journal of Plant Research	G&E	Tissue	Root	Plant Organs	LAT	Africa	Egypt
2021	Mapping spatially distributed material properties in finite element models of plant tissue using computed tomography	Others	10.1016/j.biosystemseng.2020.10.008	Biosystems Engineering	G	Tissue	Stem	Plant Organs	CT	North America	USA
2021	Mask R-CNN-based feature extraction and three-dimensional recognition of rice panicle CT images	Life phenomena	10.1002/pld3.323	Plant Direct	G	Tissue	Fruit	Plant Organs	CT	Asia	China
2021	Mechanical stimulation in wheat triggers age- and dose-dependent alterations in growth, development and grain characteristics	Others	10.1093/aob/mcab070	Annals of Botany	G&M	Tissue	Seed	Plant Organs	CT	Europe	UK
2021	Metabolomic and Confocal Laser Scanning Microscopy (CLSM) Analyses Reveal the Important Function of Flavonoids in Amygdalus pedunculata Pall Leaves With Temporal Changes	Physiological metabolism	10.3389/fpls.2021.648277	Frontiers in Plant Science	G	Tissue	Leaf	Tissue Types	CLSM	Asia	China
2021	Mobilizing Sorghum Genetic Diversity: Biochemical and Histological-Assisted Design of a Stem Ideotype for Biomethane Production	Life phenomena	10.1111/gcbb.12886	Global Change Biology Bioenergy	G	Tissue	Stem	Plant Organs	Nanozoomer Hamamatsu	Europe	France
2021	Morphological and Anatomical Characteristics of Exserted Stigma Sterility and the Location and Function of SlLst (Solanum lycopersicum Long Styles) Gene in Tomato	Genetic regulation	10.1007/s00122-020-03710-0	Theoretical and Applied Genetics	G&M	Tissue	Flower	Plant Organs	Microscope	Asia	China
2021	Morphological, Anatomical and Photosynthetic Consequences of Artificial Allopolyploidization in Cucumis	Life phenomena	10.1007/s10681-020-02735-2	Euphytica	G	Tissue	Leaf	Plant Organs	Microscope	Asia	China
2021	MRSI vs CEST MRI to Understand Tomato Metabolism in Ripening Fruit: Is There a Better Contrast?	Physiological metabolism	10.1007/s00216-020-03101-w	Analytical and Bioanalytical Chemistry	G	Tissue	Fruit	Plant Organs	MRI	Europe	France
2021	Multiseriate Cortical Sclerenchyma Enhance Root Penetration in Compacted Soils	Stress resistance improved & Genetic regulation	10.1073/pnas.2012087118	Proceedings of the National Academy of Sciences	G&E	Tissue	Root	Tissue Types	SEM	Europe	UK
2021	My Favourite Flowering Image: Computed Tomographic Reconstruction of a Crucifer Flower	Plant evolution and systematics	10.1093/jxb/eraa223	Journal of Experimental Botany	G	Tissue	Flower	Plant Organs	CT	North America	USA
2021	Nodal Root Diameter and Node Number in Maize (Zea mays L.) Interact to Influence Plant Growth under Nitrogen Stress	Stress resistance improved	10.1002/pld3.310	Plant Direct	G&M	Tissue	Root	Plant Organs	LAT+Microscope	North America	USA
2021	OsFTIP7 Determines Metallic Oxide Nanoparticles Response and Tolerance by Regulating Auxin Biosynthesis in Rice	Genetic regulation	10.1016/j.jhazmat.2020.123946	Journal of Hazardous Materials	G&E	Tissue	Leaf	Plant Organs	TEM	Asia	China
2021	Overexpression of Blue Light Receptor AaCRY1 Improves Artemisinin Content in Artemisia annua L.	Genetic regulation	10.1002/bab.1931	Biotechnology and Applied Biochemistry	G	Tissue	Leaf	Plant Organs	Microscope	Asia	China
2021	Overproduction of Ascorbic Acid Impairs Pollen Fertility in Tomato	Genetic regulation	10.1093/jxb/erab040	Journal of Experimental Botany	G	Tissue	Flower	Plant Organs	Microscope	Europe	France
2021	Pear Xyloglucan Endotransglucosylase/Hydrolases PcBRU1 Promotes Stem Growth through Regulating Cell Wall Elongation	Genetic regulation	10.1016/j.plantsci.2021.111026	Plant Science	G	Tissue	Stem	Plant Organs	SEM+Microscope	Asia	China
2021	Phenotypic Plasticity and Genetic Variation in Leaf Traits of Yushania niitakayamensis (Bambusoideae; Poaceae) in Contrasting Light Environments	Physiological metabolism & Life phenomena	10.1007/s10265-021-01327-y	Journal of Plant Research	G&E	Tissue	Leaf	Plant Organs	Microscope	Asia	China
2021	Plant-PET to Investigate Phloem Vulnerability to Drought in Populus Tremula under Changing Climate Regimes	Stress resistance improved	10.3390/f12010081	Forests	G	Tissue	Leaf	Plant Organs	Microscope	Asia	China
2021	Potential Anatomical Methods for the Determination of Weak Wood in Apple	Others	10.3390/ijms222011162	International Journal of Molecular Sciences	G	Subcellular	Stem	Cell Wall	TEM	Asia	China
2021	Revealing Critical Mechanisms of BR-mediated Apple Nursery Tree Growth Using iTRAQ-based Proteomic Analysis	Genetic regulation	10.3389/fpls.2021.687826	Frontiers in Plant Science	G&E	Tissue	Flower	Plant Organs	SEM+CLSM	Asia	China
2021	RNA N6-Methyladenosine Responds to Low-Temperature Stress in Tomato Anthers	Genetic regulation & Stress resistance improved	10.30848/PJB2021-2(43)	Pakistan Journal of Botany	G&E	Tissue	Leaf	Plant Organs	Microscope	Asia	Pakistan
2021	Root Metaxylem and Architecture Phenotypes Integrate to Regulate Water Use Under Drought Stress	Stress resistance improved	10.1111/pce.13875	Plant, Cell & Environment	G&E	Tissue	Root	Vascular Tissue	LAT	North America	USA
2021	Root System Architecture, Physiological Analysis and Dynamic Transcriptomics Unravel the Drought-responsive Traits in Rice Genotypes	Genetic regulation & Stress resistance improved	10.1016/j.ecoenv.2020.111252	Ecotoxicology and Environmental Safety	G	Tissue	Stem	Plant Organs	Microscope	Asia	India
2021	Seed Coat Structural and Permeability Properties of Tilia Miqueliana Seeds	Physiological metabolism & Life phenomena	10.1007/s00344-020-10179-0	Journal of Plant Growth Regulation	G	Tissue	Seed	Tissue Types	SEM	Asia	China
2021	Spatial and Temporal Evolution of Quantitative Magnetic Resonance Imaging Parameters of Peach and Apple Fruit - Relationship with Biophysical and Metabolic Traits	Physiological metabolism	10.1111/tpj.15039	The Plant Journal	G	Tissue	Fruit	Plant Organs	MRI	Europe	France
2021	The Genetics and Physiology of Seed Dormancy, a Crucial Trait in Common Bean Domestication	Physiological metabolism & Genetic regulation	10.1186/s12870-021-02837-6	BMC Plant Biology	G	Tissue	Leaf	Plant Organs	CT+SEM	North America	USA
2021	The Role of Strigolactone in the Cross-Talk Between Arabidopsis Thaliana and the Endophytic Fungus Mucor sp.	Plant-microbe interactions	10.1093/aobpla/plab066	AoB PLANTS	G&E	Tissue	Stem	Plant Organs	Microscope	North America	Mexico
2021	The Use of PET/CT Scanning Technique for 3D Visualization and Quantification of Real-Time Soil/Plant Interactions	Physiological metabolism	10.1007/s00299-020-02641-w	Plant Cell Reports	G&E	Tissue	Seed	Vascular Tissue	LAT	Oceania	Australia
2021	Tomato Cultivars With Variable Tolerances to Water Deficit Differentially Modulate the Composition and Interaction Patterns of Their Rhizosphere Microbial Communities	Plant-microbe interactions & Stress resistance improved	10.3389/fpls.2021.688533	Frontiers in Plant Science	G&E	Tissue	Root	Plant Organs	CT	South America	Chile
2021	Transcriptome and Anatomical Comparisons Reveal the Specific Characteristics and Genes Involved in Distinct Types of Growing Culms	Genetic regulation	10.1016/j.indcrop.2021.113865	Industrial Crops and Products	G&E	Tissue	Stem	Plant Organs	Microscope	Asia	China
2021	Treasured Exceptions: Association of Morphoanatomical Leaf Traits with Cup Quality of Coffea Arabica L. Cv. Catuai	Plant evolution and systematics	10.1016/j.foodres.2021.110118	Food Research International	G	Tissue	Leaf	Plant Organs	Microscope	South America	Brazil
2022	An Accurate and Effective Single-Seed Moisture Selection Method Based on Nuclear Magnetic Resonance (NMR) in Maize	Life phenomena	10.1016/j.compag.2021.106649	Computers and Electronics in Agriculture	G	Tissue	Seed	Plant Organs	MRI	Asia	China
2022	Anatomical Characteristics and Variation Mechanisms on the Thick-Walled and Dwarfed Culm of Shidu Bamboo (Phyllostachys Nidularia F. Farcta)	Genetic regulation	10.3389/fpls.2022.876658	Frontiers in Plant Science	G	Tissue	Stem	Plant Organs	Microscope	Asia	China
2022	Application of X-Ray Computed Tomography to Analyze the Structure of Sorghum Grain	Life phenomena	10.1186/s13007-022-00837-7	Plant Methods	G	Tissue	Seed	Plant Organs	CT	North America	USA
2022	Atomic Force Microscopy to Study the Physical Properties of Epidermal Cells of Live Arabidopsis Roots	Others	10.3791/63533	JoVE	G	Cell	Others	Cell Organelles	AFM	South America	Uruguay
2022	Cajanus Cajan Shows Multiple Novel Adaptations in Response to Regular Mechanical Stress	Genetic regulation	10.1007/s10265-022-01414-8	Journal of Plant Research	G&E	Tissue	Stem	Plant Organs	Microscope	Asia	India
2022	Comparative Anatomical Responses of Tolerant and Susceptible European Plum Varieties to Black Knot Disease	Plant-microbe interactions	10.1094/PDIS-07-20-1626-RE	Plant Disease	G&E	Tissue	Flower	Vascular Tissue	SEM	North America	Canada
2022	Computed Tomography as a Tool for Quantification and Classification of Roundwood: A Case Study	Life phenomena	10.3390/f13071042	Forests	G	Tissue	Stem	Plant Organs	CT	Europe	Slovakia
2022	Developmental Morphology and Anatomy Shed Light on Both Parallel and Convergent Evolution of the Umbellate Inflorescence in Monocots, Underlain by a New Variant of Metatopy	Plant evolution and systematics	10.3389/fpls.2022.873505	Frontiers in Plant Science	G	Tissue	Flower	Vascular Tissue	LAT	North America	USA
2022	Different miRNAs and hormones are involved in PEG-induced inhibition of adventitious root formation in apple	Stress resistance improved	10.1016/j.scienta.2022.111206	Scientia Horticulturae	G&M	Tissue	Root	Plant Organs	Microscope	Asia	China
2022	Dual effects of nZVI on maize growth and water use are positively mediated by arbuscular mycorrhizal fungi via rhizosphere interactions	Genetic regulation	10.1016/j.envpol.2022.119661	Environmental Pollution	G&E	Tissue	Root	Plant Organs	TEM	Asia	China
2022	Effects of impaired steryl ester biosynthesis on tomato growth and developmental processes	Physiological metabolism+Life phenomena	10.3389/fpls.2022.984100	Frontiers in Plant Science	G	Tissue	Leaf	Plant Organs	Microscope	Europe	Spain
2022	Effects of iron oxide nanoparticles on phenotype and metabolite changes in hemp clones (Cannabis sativa L.)	Physiological metabolism	10.1007/s11783-022-1569-9	Frontiers of Environmental Science & Engineering	G&E	Tissue	Leaf	Plant Organs	TEM	Asia	China
2022	Elevated carbon assimilation and metabolic reprogramming in tomato high pigment mutants support the increased production of pigments	Genetic regulation	10.1007/s00299-022-02900-y	Plant Cell Reports	G	Tissue	Leaf	Plant Organs	Microscope	South America	Brazil
2022	Exploiting the drought tolerance of wild Elymus species for bread wheat improvement	Stress resistance improved	10.3389/fpls.2022.982844	Frontiers in Plant Science	G&M	Tissue	Stem	Vascular Tissue	Microscope	Asia	Pakistan
2022	Exploring the Developmental Progression of Endosperm Cavity Formation in Maize Grain and the Underlying Molecular Basis Using X-Ray Tomography and Genome Wide Association Study	Life phenomena & Genetic regulation	10.3389/fpls.2022.847884	Frontiers in Plant Science	G	Tissue	Seed	Plant Organs	CT	Asia	China
2022	Fleshy fruit traits and seed dispersers: which traits define syndromes?	Life phenomena	10.1093/aob/mcab150	Annals of Botany	G	Tissue	Fruit	Plant Organs	Microscope	South America	Argentina
2022	Genomic regions associate with major axes of variation driven by gas exchange and leaf construction traits in cultivated sunflower (Helianthus annuus L.)	Genetic regulation	10.1111/tpj.15900	The Plant Journal	G	Cell	Leaf	Epidermal Tissue	Microscope	North America	USA
2022	Gradual domestication of root traits in the earliest maize from Tehuacan	Plant evolution and systematics & Genetic regulation	10.1073/pnas.2110245119	Proceedings of the National Academy of Sciences	G&E	Tissue	Root	Plant Organs	LAT	North America	Mexico
2022	Improving Soil Resource Uptake by Plants Through Capitalizing on Synergies Between Root Architecture and Anatomy and Root-Associated Microorganisms	Plant-microbe interactions	10.3389/fpls.2022.827369	Frontiers in Plant Science	G	Tissue	Root	Plant Organs	LAT	Europe	Switzerland
2022	In Vivo Imaging and Quantification of Carbon Tracer Dynamics in Nodulated Root Systems of Pea Plants	Plant-microbe interactions	10.3390/plants11050632	Plants	G&E	Plant	Others	Plant Organs	PET	Europe	Germany
2022	Leaf trait network architecture shifts with species-richness and climate across forests at continental scale	Plant evolution and systematics	10.1111/ele.14009	Ecology Letters	G	Tissue	Leaf	Plant Organs	Microscope	Asia	China
2022	LF-NMR/MRI Determination of Different 6-Benzylaminopurine Concentrations and Their Effects on Soybean Moisture	Physiological metabolism	10.3389/fpls.2022.885804	Frontiers in Plant Science	G&M	Tissue	Seed	Plant Organs	MRI	Asia	China
2022	Light and scanning electron microscopic characterization of aflatoxins producing Aspergillus flavus in the maize crop	Plant-microbe interactions	10.1002/jemt.24139	Microscopy Research and Technique	G&E	Tissue	Seed	Plant Organs	SEM	Asia	Pakistan
2022	Loss of pod strings in common bean is associated with gene duplication, retrotransposon insertion and overexpression of PvIND	Genetic regulation	10.1111/nph.18319	New Phytologist	G	Tissue	Fruit	Plant Organs	Microscope	North America	USA
2022	Maize root responses to drought stress depend on root class and axial position	Stress resistance improved	10.1007/s10265-021-01348-7	Journal of Plant Research	G&E	Tissue	Stem	Plant Organs	LAT	Africa	Egypt
2022	Maize stalk stiffness and strength are primarily determined by morphological factors	Others	10.1038/s41598-021-04114-w	Scientific Reports	G	Tissue	Root	Plant Organs	CT	North America	USA
2022	Many paths to one goal: Identifying integrated rice root phenotypes for diverse drought environments	Stress resistance improved	10.3389/fpls.2022.959629	Frontiers in Plant Science	G&E	Tissue	Root	Plant Organs	Microscope	North America	USA
2022	Metabolomic Analysis Revealed Distinct Physiological Responses of Leaves and Roots to Huanglongbing in a Citrus Rootstock	Plant-microbe interactions	10.3390/ijms23169242	International Journal of Molecular Sciences	G	Tissue	Root	Vascular Tissue	Microscope	Asia	China
2022	Microplastic inclusion in birch tree roots	Others	10.1016/j.scitotenv.2021.152085	Science of the Total Environment	G	Tissue	Root	Plant Organs	CLSM	Europe	Germany
2022	Morphological Characterization and Integrated Transcriptome and Proteome Analysis of Organ Development Defective 1 (odd1) Mutant in Cucumis sativus L.	Genetic regulation	10.3390/ijms23105843	International Journal of Molecular Sciences	G	Tissue	Others	Plant Organs	Microscope	Asia	China
2022	Morphological, Transcriptomic and Metabolomic Analyses of Sophora davidii Mutants for Plant Height	Physiological metabolism & Genetic regulation	10.1186/s12870-022-03503-1	BMC Plant Biology	G	Tissue	Leaf	Plant Organs	Microscope	Asia	China
2022	Morpho-metric and Specialized Metabolites Modulation of Parsley Microgreens through Selective LED Wavebands	Life phenomena	10.3390/agronomy12071502	Agronomy	G	Tissue	Others	Tissue Types	Microscope	Europe	Italy
2022	Multiscale Imaging Reveals the Presence of Autophagic Vacuoles in Developing Maize Endosperm	Life phenomena	10.3389/fpls.2022.1082890	Frontiers in Plant Science	G	Tissue	Seed	Plant Organs	SEM	Europe	Austria
2022	Nuclear DNA Content, Selected Morphological and Anatomical Traits of Narcissus Cultivars and Breeding Clones	Genetic regulation	10.3390/agronomy12030648	Agronomy	G	Tissue	Leaf	Plant Organs	Microscope	Europe	Poland
2022	Palynological Study on Some Grape (Vitis vinifera L.) Cultivars Using Scanning Electron Microscopy	Plant evolution and systematics	10.15832/ankutbd.723239	Journal of Agricultural Sciences	G	Tissue	Fruit	Plant Organs	SEM	Europe	Turkey
2022	Particle-Based Imaging Tools Revealing Water Flows in Maize Nodal Vascular Plexus	Physiological metabolism	10.3390/plants11121533	Plants	G&E	Tissue	Stem	Vascular Tissue	MRI	Europe	Russia
2022	Phenotypic Acclimation of Maize Plants Grown under S Deprivation and Implications to Sulfur and Iron Allocation Dynamics	Stress resistance improved	10.3390/plants11050703	Plants	G&E	Tissue	Root	Plant Organs	Microscope	Europe	Greece
2022	Plasticity of Leaf Traits of Juglans Regia L. f. Luodianense Liu et Xu Seedlings Under Different Light Conditions in Karst Habitats	Physiological metabolism+Life phenomena	10.1093/jxb/erab406	Journal of Experimental Botany	G	Tissue	Stem	Plant Organs	Microscope	Asia	China
2022	PPR647 Protein Is Required for Chloroplast RNA Editing, Splicing and Chloroplast Development in Maize	Genetic regulation	10.1007/s10658-022-02518-6	European Journal of Plant Pathology	G&E	Plant	Fruit	Plant Organs	SEM	Europe	Italy
2022	Quantitative MRI Analysis of Structural Changes in Tomato Tissues Resulting from Dehydration	Life phenomena	10.1002/mrc.5241	Magnetic Resonance in Chemistry	G	Tissue	Fruit	Plant Organs	MRI	Europe	France
2022	Radial Leaves of the Maize Mutant Ragged Seedling2 Retain Dorsiventral Anatomy	Genetic regulation	10.3389/fpls.2022.908659	Frontiers in Plant Science	G	Tissue	Stem	Plant Organs	Microscope	Asia	India
2022	Resin Vesicles in Conifer Seeds: Morphology and Allelopathic Effects	Life phenomena	10.3389/fpls.2022.1008954	Frontiers in Plant Science	G&E	Tissue	Root	Plant Organs	LAT	Asia	Philippines
2022	Role of Leaf Micro-structural and Topographical Traits in Ecological Success of Some Arid Zone Grasses	Stress resistance improved	10.1007/s11104-022-05471-9	Plant and Soil	G&M	Tissue	Root	Plant Organs	Microscope	Asia	China
2022	Root and Xylem Anatomy Varies with Root Length, Root Order, Soil Depth and Environment in Intermediate Wheatgrass (Kernza®) and Alfalfa	Stress resistance improved	10.1093/aob/mcac058	Annals of Botany	G	Tissue	Root	Vascular Tissue	LAT	Europe	Denmark
2022	SlRBP1 Promotes Translational Efficiency via SleIF4A2 to Maintain Chloroplast Function in Tomato	Genetic regulation	10.1093/plcell/koac104	The Plant Cell	G	Subcellular	Others	Cell Organelles	TEM	Asia	China
2022	Spatial Correlation of Water Distribution and Fine Structure of Arabinoxylans in the Developing Wheat Grain	Physiological metabolism	10.1016/j.carbpol.2022.119738	Carbohydrate Polymers	G	Tissue	Seed	Plant Organs	MRI	Europe	France
2022	Structural Organization of the Spongy Mesophyll	Life phenomena	10.1111/nph.17971	New Phytologist	G	Tissue	Leaf	Tissue Types	CT	North America	USA
2022	The Mechanism of MADS-box Gene SlMBP3 Modulating Tomato Fruit Size	Genetic regulation	10.1134/S1021443722040057	Russian Journal of Plant Physiology	G	Tissue	Others	Plant Organs	Microscope	Asia	China
2022	The Role of Wood Anatomical Traits in the Coexistence of Oak Species Along an Environmental Gradient	Plant evolution and systematics	10.1093/jxb/erab551	Journal of Experimental Botany	G	Tissue	Root	Plant Organs	MRI	Europe	Germany
2022	Trading Water for Carbon in the Future: Effects of Elevated CO2 and Warming on Leaf Hydraulic Traits in a Semiarid Grassland	Stress resistance improved	10.1111/gcb.16314	Global Change Biology	G&E	Tissue	Leaf	Plant Organs	Microscope	North America	USA
2022	Unraveling the Contribution of OsSOS2 in Conferring Salinity and Drought Tolerance in a High-Yielding Rice	Stress resistance improved	10.1111/ppl.13638	Physiologia Plantarum	G&E	Tissue	Root	Plant Organs	SEM	Asia	India
2022	Unraveling the Distinctive Growth Mechanism of Proso Millet (Panicum Miliaceum L.) Under Salt Stress: From Root-to-Leaf Adaptations to Molecular Response	Stress resistance improved	10.1111/gcbb.12910	Global Change Biology Bioenergy	G	Plant	Others	Plant Organs	SEM、TEM	Asia	China
2022	Using Anatomical Traits to Understand Root Functions Across Root Orders of Herbaceous Species in a Temperate Steppe	Plant-microbe interactions	10.1111/nph.17978	New Phytologist	G	Tissue	Root	Plant Organs	Microscope	Asia	China
2022	Variation in Leaf Anatomical Traits of Betula Albosinensis at Different Altitudes Reflects the Adaptive Strategy to Environmental Changes	Physiological metabolism	10.2306/scienceasia1513-1874.2022.030	ScienceAsia	G&E	Tissue	Leaf	Plant Organs	Microscope	Asia	China
2022	Vegetative Cycle, Ant Mutualism and Leaf Characteristics of Coccoloba Gigantifolia Trees at a New Site in Central Amazonia	Life phenomena	10.1016/j.flora.2022.152020	Flora	G&E	Tissue	Leaf	Plant Organs	Microscope	Europe	Germany
